# Supplementary material for: Identification of circulating miRNAs as fracture-related biomarkers
Source: PLoS One. 2024 May 31;19(5):e0303035. doi: 10.1371/journal.pone.0303035 (PMC11142570; doi:10.1371/journal.pone.0303035)
Supplement: S1 Text — (TXT) [file pone.0303035.s008.txt]

kjitsyycrpuxvgb
