# Supplementary material for: Identification of circulating miRNAs as fracture-related biomarkers
Source: PLoS One. 2024 May 31;19(5):e0303035. doi: 10.1371/journal.pone.0303035 (PMC11142570; doi:10.1371/journal.pone.0303035)
Supplement: S1 Dataset — (XLSX) [file pone.0303035.s009.xlsx]

## Sheet: Alizarin Red staining
					Average	BLK correction	repl average
blank			0.0493	0.0505	0.0499	0				CRL	untransfected	Neg CRL	anti-1246	anti-335-5p	anti-193a-5p
d157	untransfected	CRL_1	0.2157	0.2281	0.2219	0.172	0.1831			d157	0.1831	0.232375	0.2534	0.3136	0.26455
d157	untransfected	CRL_2	0.2426	0.2456	0.2441	0.1942				d171	0.151225	0.289525	0.183425	0.200375	0.202325
d157	untransfected	OSTEO_1	1.2343	1.2548	1.24455	1.19465	1.06045			d196	0.22475	0.239025	0.266175	0.318875	0.2273
d157	untransfected	OSTEO_2	0.9811	0.9712	0.97615	0.92625				d200	0.309275	0.189175	0.2183	0.26065	0.2328
d157	Neg CRL	CRL_1	0.2769	0.2887	0.2828	0.2329	0.232375
d157	Neg CRL	CRL_2	0.2861	0.2774	0.28175	0.23185				OSTEO	untransfected	Neg CRL	anti-1246	anti-335-5p	anti-193a-5p
d157	Neg CRL	OSTEO_1	1.0348	1.0266	1.0307	0.9808	1.16802			d157	1.06045	1.16802	1.08123	1.24667	1.33838
d157	Neg CRL	OSTEO_2	1.4188	1.3915	1.40515	1.35525				d171	1.35715	1.07068	1.02177	1.15955	1.51043
d157	anti-1246	CRL_1	0.2224	0.2302	0.2263	0.1764	0.2534			d196	1.25677	1.48332	0.890075	1.17855	0.991575
d157	anti-1246	CRL_2	0.3773	0.3833	0.3803	0.3304				d200	1.21735	1.39567	1.2441	1.22768	1.31747
d157	anti-1246	OSTEO_1	1.0173	1.0397	1.0285	0.9786	1.08123
d157	anti-1246	OSTEO_2	1.2239	1.2436	1.23375	1.18385				t test vs neg CRL	untransfected	Neg CRL	anti-1246	anti-335-5p	anti-193a-5p
d157	anti-335-5p	CRL_1	0.3412	0.3416	0.3414	0.2915	0.3136			CRL	0.72852		0.841341	0.453381	0.857841
d157	anti-335-5p	CRL_2	0.3854	0.3858	0.3856	0.3357				OSTEO	0.661994		0.179369	0.487086	0.962735
d157	anti-335-5p	OSTEO_1	0.9539	0.9182	0.93605	0.88615	1.24667
d157	anti-335-5p	OSTEO_2	1.6535	1.6607	1.6571	1.6072				mean	untransfected	Neg CRL	anti-1246	anti-335-5p	anti-193a-5p
d157	anti-193a-5p	CRL_1	0.2978	0.2966	0.2972	0.2473	0.26455			CRL	0.217087	0.237525	0.230325	0.273375	0.231744
d157	anti-193a-5p	CRL_2	0.3265	0.3369	0.3317	0.2818				OSTEO	1.22293	1.27942	1.05929	1.20311	1.28946
d157	anti-193a-5p	OSTEO_1	1.0617	1.1328	1.09725	1.04735	1.33838
d157	anti-193a-5p	OSTEO_2	1.675	1.6836	1.6793	1.6294				st dev	untransfected	Neg CRL	anti-1246	anti-335-5p	anti-193a-5p
d171	untransfected	CRL_1	0.2225	0.2231	0.2228	0.1729	0.151225			CRL	0.0684355	0.0411116	0.0372464	0.0553149	0.0255772
d171	untransfected	CRL_2	0.1784	0.1805	0.17945	0.12955				OSTEO	0.123277	0.19242	0.14683	0.0408331	0.216594
d171	untransfected	OSTEO_1	1.4468	1.4503	1.44855	1.39865	1.35715
d171	untransfected	OSTEO_2	1.3669	1.3642	1.36555	1.31565
d171	Neg CRL	CRL_1	0.2993	0.298	0.29865	0.24875	0.289525
d171	Neg CRL	CRL_2	0.3788	0.3816	0.3802	0.3303
d171	Neg CRL	OSTEO_1	0.9238	0.9476	0.9357	0.8858	1.07068
d171	Neg CRL	OSTEO_2	1.2886	1.3223	1.30545	1.25555
d171	anti-1246	CRL_1	0.2625	0.2636	0.26305	0.21315	0.183425
d171	anti-1246	CRL_2	0.1981	0.2091	0.2036	0.1537
d171	anti-1246	OSTEO_1	0.8671	0.8716	0.86935	0.81945	1.02177
d171	anti-1246	OSTEO_2	1.2708	1.2772	1.274	1.2241
d171	anti-335-5p	CRL_1	0.2424	0.2349	0.23865	0.18875	0.200375
d171	anti-335-5p	CRL_2	0.2641	0.2597	0.2619	0.212
d171	anti-335-5p	OSTEO_1	0.9028	0.9048	0.9038	0.8539	1.15955
d171	anti-335-5p	OSTEO_2	1.5017	1.5285	1.5151	1.4652
d171	anti-193a-5p	CRL_1	0.2643	0.2685	0.2664	0.2165	0.202325
d171	anti-193a-5p	CRL_2	0.2357	0.2404	0.23805	0.18815
d171	anti-193a-5p	OSTEO_1	1.4696	1.4688	1.4692	1.4193	1.51043
d171	anti-193a-5p	OSTEO_2	1.6277	1.6752	1.65145	1.60155
d196	untransfected	CRL_1	0.2965	0.2858	0.29115	0.24125	0.22475
d196	untransfected	CRL_2	0.2595	0.2568	0.25815	0.20825
d196	untransfected	OSTEO_1	1.0086	1.0358	1.0222	0.9723	1.25677
d196	untransfected	OSTEO_2	1.5944	1.5879	1.59115	1.54125
d196	Neg CRL	CRL_1	0.2973	0.2989	0.2981	0.2482	0.239025
d196	Neg CRL	CRL_2	0.277	0.2825	0.27975	0.22985
d196	Neg CRL	OSTEO_1	1.6154	1.6676	1.6415	1.5916	1.48332
d196	Neg CRL	OSTEO_2	1.4456	1.4043	1.42495	1.37505
d196	anti-1246	CRL_1	0.3014	0.3024	0.3019	0.252	0.266175
d196	anti-1246	CRL_2	0.3291	0.3314	0.33025	0.28035
d196	anti-1246	OSTEO_1	0.9563	0.9759	0.9661	0.9162	0.890075
d196	anti-1246	OSTEO_2	0.9109	0.9168	0.91385	0.86395
d196	anti-335-5p	CRL_1	0.3396	0.3433	0.34145	0.29155	0.318875
d196	anti-335-5p	CRL_2	0.3998	0.3924	0.3961	0.3462
d196	anti-335-5p	OSTEO_1	1.0876	1.1302	1.1089	1.059	1.17855
d196	anti-335-5p	OSTEO_2	1.3546	1.3414	1.348	1.2981
d196	anti-193a-5p	CRL_1	0.2986	0.3055	0.30205	0.25215	0.2273
d196	anti-193a-5p	CRL_2	0.2534	0.2513	0.25235	0.20245
d196	anti-193a-5p	OSTEO_1	0.9712	0.9675	0.96935	0.91945	0.991575
d196	anti-193a-5p	OSTEO_2	1.111	1.1162	1.1136	1.0637
d200	untransfected	CRL_1	0.3311	0.345	0.33805	0.28815	0.309275
d200	untransfected	CRL_2	0.3761	0.3845	0.3803	0.3304
d200	untransfected	OSTEO_1	1.2426	1.1928	1.2177	1.1678	1.21735
d200	untransfected	OSTEO_2	1.3013	1.3323	1.3168	1.2669
d200	Neg CRL	CRL_1	0.2263	0.2334	0.22985	0.17995	0.189175
d200	Neg CRL	CRL_2	0.2525	0.2441	0.2483	0.1984
d200	Neg CRL	OSTEO_1	1.7018	1.6578	1.6798	1.6299	1.39567
d200	Neg CRL	OSTEO_2	1.2131	1.2096	1.21135	1.16145
d200	anti-1246	CRL_1	0.2778	0.2804	0.2791	0.2292	0.2183
d200	anti-1246	CRL_2	0.258	0.2566	0.2573	0.2074
d200	anti-1246	OSTEO_1	1.1292	1.0649	1.09705	1.04715	1.2441
d200	anti-1246	OSTEO_2	1.4624	1.5195	1.49095	1.44105
d200	anti-335-5p	CRL_1	0.3623	0.3654	0.36385	0.31395	0.26065
d200	anti-335-5p	CRL_2	0.2579	0.2566	0.25725	0.20735
d200	anti-335-5p	OSTEO_1	1.3573	1.3153	1.3363	1.2864	1.22768
d200	anti-335-5p	OSTEO_2	1.2169	1.2208	1.21885	1.16895
d200	anti-193a-5p	CRL_1	0.3268	0.3084	0.3176	0.2677	0.2328
d200	anti-193a-5p	CRL_2	0.2502	0.2454	0.2478	0.1979
d200	anti-193a-5p	OSTEO_1	1.3898	1.4548	1.4223	1.3724	1.31747
d200	anti-193a-5p	OSTEO_2	1.309	1.3159	1.31245	1.26255

## Sheet: day 2 qPCR
Sample Name	Gene	Ct Mean		Sample Name	Gene	Ct Mean	2-dCt	avg 2-dCt	RQ		Sample Name	Gene	Ct Mean	2-dCt	avg 2-dCt	RQ		RUNX2/SOX9		Sample Name	Gene	Ct Mean	2-dCt	avg 2-dCt		Sample Name	Gene	Ct Mean	2-dCt	avg 2-dCt		Sample Name	Gene	Ct Mean	2-dCt	avg 2-dCt		Sample Name	Gene	Ct Mean	2-dCt	avg 2-dCt		Sample Name	Gene	Ct Mean	2-dCt	avg 2-dCt
d157 d0	RPLP0	23.2574		d157 d0	RUNX2	26.5358	0.103063	0.103063			d157 d0	SOX9	28.9285	0.0196264	0.0196264			5.25123		d157 d0	PPARG	30.5178	0.00652225	0.00652225		d157 d0	BCL2	32.2163	0.00200965	0.00200965		d157 d0	COL1A1	22.1627	2.13568	2.13568		d157 d0	ICAM1	34.9416	0.000303877	0.000303877		d157 d0	PDE1C	29.3664	0.0144879	0.0144879
d157 d2_1	RPLP0	23.4891		d157 d2_1	RUNX2	26.5077	0.123395	0.115671	1.12233		d157 d2_1	SOX9	30.3315	0.00871425	0.00838401	0.427179		13.7966		d157 d2_1	PPARG	32.0252	0.00269392	0.0025952		d157 d2_1	BCL2	32.1955	0.00239395	0.00227666		d157 d2_1	COL1A1	21.0094	5.57785	5.7576		d157 d2_1	ICAM1	33.6815	0.000854646	0.000775048		d157 d2_1	PDE1C	28.617	0.0285994	0.0280762
d157 d2_2	RPLP0	23.2393		d157 d2_2	RUNX2	26.4509	0.107946				d157 d2_2	SOX9	30.1954	0.00805376						d157 d2_2	PPARG	31.8852	0.00249649			d157 d2_2	BCL2	32.0944	0.00215938			d157 d2_2	COL1A1	20.6695	5.93736			d157 d2_2	ICAM1	33.729	0.00069545			d157 d2_2	PDE1C	28.4209	0.027553
d157 d2_3	RPLP0	23.3211		d157 d2_3	RUNX2	26.5659	0.105488	0.10539	1.02258		d157 d2_3	SOX9	30.2064	0.00845861	0.00895431	0.456237		11.7698		d157 d2_3	PPARG	32.0189	0.0024083	0.00235195		d157 d2_3	BCL2	32.1097	0.00226134	0.0022408		d157 d2_3	COL1A1	20.8194	5.66355	6.2759		d157 d2_3	ICAM1	33.3151	0.000980594	0.000937764		d157 d2_3	PDE1C	28.607	0.0256321	0.0255945
d157 d2_4	RPLP0	23.1271		d157 d2_4	RUNX2	26.3746	0.105292				d157 d2_4	SOX9	29.8525	0.00945001						d157 d2_4	PPARG	31.894	0.00229561			d157 d2_4	BCL2	31.9421	0.00222026			d157 d2_4	COL1A1	20.3429	6.88825			d157 d2_4	ICAM1	33.253	0.000894934			d157 d2_4	PDE1C	28.4172	0.0255568
d157 d2_5	RPLP0	23.1722		d157 d2_5	RUNX2	26.3541	0.110193	0.107227	1.0404		d157 d2_5	SOX9	29.9976	0.00881736	0.00849255	0.43271		12.626		d157 d2_5	PPARG	31.9414	0.00229193	0.00232134		d157 d2_5	BCL2	32.1834	0.00193801	0.00206071		d157 d2_5	COL1A1	20.509	6.33409	7.02375		d157 d2_5	ICAM1	33.0325	0.00107584	0.00102131		d157 d2_5	PDE1C	28.4456	0.0258552	0.026886
d157 d2_6	RPLP0	23.1268		d157 d2_6	RUNX2	26.3886	0.10426				d157 d2_6	SOX9	30.0627	0.00816773						d157 d2_6	PPARG	31.8595	0.00235075			d157 d2_6	BCL2	31.966	0.00218341			d157 d2_6	COL1A1	20.1795	7.71341			d157 d2_6	ICAM1	33.1414	0.000966778			d157 d2_6	PDE1C	28.2896	0.0279169
d157 d2_7	RPLP0	23.121		d157 d2_7	RUNX2	26.2279	0.116075	0.109361	1.06111		d157 d2_7	SOX9	30.016	0.00840209	0.00825922	0.420821		13.2411		d157 d2_7	PPARG	32.1165	0.0019592	0.00200868		d157 d2_7	BCL2	31.938	0.00221726	0.00208037		d157 d2_7	COL1A1	20.3472	6.83902	7.01347		d157 d2_7	ICAM1	33.728	0.00064115	0.000738201		d157 d2_7	PDE1C	28.401	0.0257378	0.0280455
d157 d2_8	RPLP0	23.1088		d157 d2_8	RUNX2	26.393	0.102646				d157 d2_8	SOX9	30.0537	0.00811635						d157 d2_8	PPARG	32.0332	0.00205817			d157 d2_8	BCL2	32.1159	0.00194347			d157 d2_8	COL1A1	20.2632	7.18792			d157 d2_8	ICAM1	33.3343	0.000835252			d157 d2_8	PDE1C	28.1508	0.0303531
d157 d2_9	RPLP0	23.2263		d157 d2_9	RUNX2	26.1877	0.128384	0.115942	1.12496		d157 d2_9	SOX9	29.9762	0.00929147	0.00901601	0.459381		12.8595		d157 d2_9	PPARG	31.9198	0.00241547	0.00222866		d157 d2_9	BCL2	31.9313	0.00239622	0.0020933		d157 d2_9	COL1A1	20.4478	6.86127	6.84506		d157 d2_9	ICAM1	33.5064	0.000804203	0.000726046		d157 d2_9	PDE1C	28.598	0.0241514	0.0232797
d157 d2_10	RPLP0	23.2739		d157 d2_10	RUNX2	26.5462	0.1035				d157 d2_10	SOX9	30.112	0.00874054						d157 d2_10	PPARG	32.2098	0.00204184			d157 d2_10	BCL2	32.3994	0.00179038			d157 d2_10	COL1A1	20.5022	6.82885			d157 d2_10	ICAM1	33.8659	0.000647888			d157 d2_10	PDE1C	28.7537	0.022408
d157 d2_11	RPLP0	23.0811		d157 d2_11	RUNX2	26.5731	0.0888803	0.0898449	0.871748		d157 d2_11	SOX9	31.3256	0.00329723	0.00352028	0.179364		25.5221		d157 d2_11	PPARG	30.499	0.00584782	0.00550742		d157 d2_11	BCL2	32.39	0.00157666	0.00156401		d157 d2_11	COL1A1	20.4212	6.31967	6.46455		d157 d2_11	ICAM1	33.8092	0.000589559	0.000525754		d157 d2_11	PDE1C	29.7613	0.00975124	0.00908587
d157 d2_12	RPLP0	23.0211		d157 d2_12	RUNX2	26.4821	0.0908096				d157 d2_12	SOX9	31.0825	0.00374333						d157 d2_12	PPARG	30.6175	0.00516702			d157 d2_12	BCL2	32.3533	0.00155135			d157 d2_12	COL1A1	20.2966	6.60943			d157 d2_12	ICAM1	34.1011	0.00046195			d157 d2_12	PDE1C	29.913	0.0084205
d157 d2_13	RPLP0	22.9304		d157 d2_13	RUNX2	27.1268	0.0545481	0.0621988	0.603503		d157 d2_13	SOX9	31.3063	0.00301027	0.00330656	0.168475		18.8107		d157 d2_13	PPARG	30.5219	0.00518495	0.0053659		d157 d2_13	BCL2	32.2421	0.00157367	0.00155685		d157 d2_13	COL1A1	20.5055	5.37014	5.39081		d157 d2_13	ICAM1	33.0571	0.000894492	0.000832084		d157 d2_13	PDE1C	29.8426	0.00830266	0.00845782
d157 d2_14	RPLP0	23.1847		d157 d2_14	RUNX2	27.0243	0.0698496				d157 d2_14	SOX9	31.3014	0.00360285						d157 d2_14	PPARG	30.6788	0.00554684			d157 d2_14	BCL2	32.5275	0.00154003			d157 d2_14	COL1A1	20.7487	5.41148			d157 d2_14	ICAM1	33.5282	0.000769676			d157 d2_14	PDE1C	30.044	0.00861297
d157 d2_15	RPLP0	22.9314		d157 d2_15	RUNX2	26.632	0.0769127	0.0826366	0.801807		d157 d2_15	SOX9	31.1025	0.00346922	0.00404102	0.205897		20.4494		d157 d2_15	PPARG	30.4701	0.00537782	0.00564169		d157 d2_15	BCL2	31.9021	0.00199318	0.00204134		d157 d2_15	COL1A1	20.2258	6.52298	7.10873		d157 d2_15	ICAM1	33.1958	0.000813016	0.000820147		d157 d2_15	PDE1C	29.507	0.0104845	0.010964
d157 d2_16	RPLP0	23.0291		d157 d2_16	RUNX2	26.5296	0.0883605				d157 d2_16	SOX9	30.7892	0.00461282						d157 d2_16	PPARG	30.4328	0.00590557			d157 d2_16	BCL2	31.9317	0.0020895			d157 d2_16	COL1A1	20.0853	7.69449			d157 d2_16	ICAM1	33.2684	0.000827279			d157 d2_16	PDE1C	29.4784	0.0114435
d157 d2_17	RPLP0	22.7691		d157 d2_17	RUNX2	26.2829	0.0875462	0.0874803	0.848805		d157 d2_17	SOX9	30.992	0.00334689	0.00416275	0.212099		21.015		d157 d2_17	PPARG	30.1443	0.0060231	0.00605098		d157 d2_17	BCL2	31.5878	0.0022146	0.00207491		d157 d2_17	COL1A1	19.7706	7.99132	8.30206		d157 d2_17	ICAM1	32.8072	0.000951098	0.000949704		d157 d2_17	PDE1C	29.3157	0.0106971	0.0107149
d157 d2_18	RPLP0	23.0169		d157 d2_18	RUNX2	26.5329	0.0874144				d157 d2_18	SOX9	30.6669	0.00497861						d157 d2_18	PPARG	30.3789	0.00607885			d157 d2_18	BCL2	32.0302	0.00193522			d157 d2_18	COL1A1	19.9104	8.61281			d157 d2_18	ICAM1	33.0592	0.000948311			d157 d2_18	PDE1C	29.5587	0.0107327
d157 d2_19	RPLP0	22.815		d157 d2_19	RUNX2	26.3659	0.0853223	0.090707	0.880112		d157 d2_19	SOX9	30.7056	0.00421396	0.00440102	0.224239		20.6104		d157 d2_19	PPARG	30.1485	0.0062001	0.00621592		d157 d2_19	BCL2	31.7857	0.00199319	0.00202805		d157 d2_19	COL1A1	19.8538	7.78751	8.4374		d157 d2_19	ICAM1	32.6019	0.001132	0.000907338		d157 d2_19	PDE1C	29.258	0.0114933	0.0116293
d157 d2_20	RPLP0	23.026		d157 d2_20	RUNX2	26.4055	0.0960917				d157 d2_20	SOX9	30.7939	0.00458807						d157 d2_20	PPARG	30.3522	0.00623175			d157 d2_20	BCL2	31.9472	0.00206291			d157 d2_20	COL1A1	19.8422	9.0873			d157 d2_20	ICAM1	33.5426	0.00068267			d157 d2_20	PDE1C	29.4354	0.0117654
Sample Name	Gene	Ct Mean		Sample Name	Gene	Ct Mean	2-dCt	avg 2-dCt	RQ		Sample Name	Gene	Ct Mean	2-dCt	avg 2-dCt			RUNX2/SOX9		Sample Name	Gene	Ct Mean	2-dCt	avg 2-dCt		Sample Name	Gene	Ct Mean	2-dCt	avg 2-dCt		Sample Name	Gene	Ct Mean	2-dCt	avg 2-dCt		Sample Name	Gene	Ct Mean	2-dCt	avg 2-dCt		Sample Name	Gene	Ct Mean	2-dCt	avg 2-dCt
d171 d0	RPLP0	23.2546		d171 d0	RUNX2	26.5366	0.102809	0.102809			d171 d0	SOX9	28.4199	0.0278679	0.0278679			3.68914		d171 d0	PPARG	30.8843	0.00504929	0.00504929		d171 d0	BCL2	32.4552	0.00169961	0.00169961		d171 d0	COL1A1	21.4186	3.57019	3.57019		d171 d0	ICAM1	33.6235	0.000756257	0.000756257		d171 d0	PDE1C	29.0399	0.0181321	0.0181321
d171 d2_1	RPLP0	23.6129		d171 d2_1	RUNX2	26.7155	0.116417	0.107829	1.04883		d171 d2_1	SOX9	29.3701	0.0184893	0.0149089			7.23254		d171 d2_1	PPARG	32.1477	0.00269632	0.00242463		d171 d2_1	BCL2	32.4329	0.00221268	0.00214126		d171 d2_1	COL1A1	20.6498	7.79803	6.07116		d171 d2_1	ICAM1	32.9174	0.00158149	0.00161304		d171 d2_1	PDE1C	28.8042	0.0273692	0.0250303
d171 d2_2	RPLP0	23.3558		d171 d2_2	RUNX2	26.6888	0.099241				d171 d2_2	SOX9	29.8197	0.0113285						d171 d2_2	PPARG	32.2153	0.00215294			d171 d2_2	BCL2	32.2721	0.00206983			d171 d2_2	COL1A1	21.2367	4.34428			d171 d2_2	ICAM1	32.6039	0.00164459			d171 d2_2	PDE1C	28.8175	0.0226914
d171 d2_3	RPLP0	23.3476		d171 d2_3	RUNX2	26.9319	0.0833726	0.0798043	0.776242		d171 d2_3	SOX9	30.1147	0.00918113	0.00867641			9.19786		d171 d2_3	PPARG	32.0709	0.00236611	0.00217812		d171 d2_3	BCL2	32.222	0.00213078	0.00207817		d171 d2_3	COL1A1	21.2792	4.19421	4.50884		d171 d2_3	ICAM1	33.1397	0.00112794	0.00118687		d171 d2_3	PDE1C	28.9215	0.0209947	0.0208599
d171 d2_4	RPLP0	23.3945		d171 d2_4	RUNX2	27.1079	0.076236				d171 d2_4	SOX9	30.3297	0.00817169						d171 d2_4	PPARG	32.3674	0.00199013			d171 d2_4	BCL2	32.342	0.00202556			d171 d2_4	COL1A1	21.1244	4.82347			d171 d2_4	ICAM1	33.0432	0.0012458			d171 d2_4	PDE1C	28.987	0.0207252
d171 d2_5	RPLP0	23.2086		d171 d2_5	RUNX2	26.7989	0.0830266	0.0844246	0.821182		d171 d2_5	SOX9	30.0881	0.00849287	0.00934986			9.0295		d171 d2_5	PPARG	32.2572	0.00188844	0.00188339		d171 d2_5	BCL2	32.0573	0.00216903	0.00218152		d171 d2_5	COL1A1	21.1332	4.21454	4.68084		d171 d2_5	ICAM1	33.0556	0.00108584	0.0012458		d171 d2_5	PDE1C	28.8518	0.0200086	0.021494
d171 d2_6	RPLP0	23.3049		d171 d2_6	RUNX2	26.8474	0.0858225				d171 d2_6	SOX9	29.9193	0.0102069						d171 d2_6	PPARG	32.3613	0.00187835			d171 d2_6	BCL2	32.1372	0.002194			d171 d2_6	COL1A1	20.9412	5.14714			d171 d2_6	ICAM1	32.7794	0.00140576			d171 d2_6	PDE1C	28.7485	0.0229794
d171 d2_7	RPLP0	23.1217		d171 d2_7	RUNX2	26.6494	0.0867091	0.0861431	0.837898		d171 d2_7	SOX9	29.6921	0.0105223	0.0105956			8.13011		d171 d2_7	PPARG	31.951	0.00219848	0.00212043		d171 d2_7	BCL2	31.8035	0.00243514	0.00252672		d171 d2_7	COL1A1	20.7323	5.2394	4.96183		d171 d2_7	ICAM1	32.719	0.00129105	0.00129134		d171 d2_7	PDE1C	28.4323	0.0251978	0.0247176
d171 d2_8	RPLP0	23.1448		d171 d2_8	RUNX2	26.6914	0.0855771				d171 d2_8	SOX9	29.6952	0.0106688						d171 d2_8	PPARG	32.0803	0.00204238			d171 d2_8	BCL2	31.7219	0.00261831			d171 d2_8	COL1A1	20.917	4.68427			d171 d2_8	ICAM1	32.7414	0.00129163			d171 d2_8	PDE1C	28.5114	0.0242375
d171 d2_9	RPLP0	23.134		d171 d2_9	RUNX2	26.4846	0.0980261	0.100075	0.973408		d171 d2_9	SOX9	29.4685	0.0123909	0.0114213			8.76213		d171 d2_9	PPARG	31.81	0.00244478	0.00217542		d171 d2_9	BCL2	31.7164	0.00260878	0.00243098		d171 d2_9	COL1A1	20.8454	4.88561	4.64218		d171 d2_9	ICAM1	32.9145	0.00113701	0.00121241		d171 d2_9	PDE1C	28.2547	0.0287418	0.025345
d171 d2_10	RPLP0	23.3424		d171 d2_10	RUNX2	26.6341	0.102123				d171 d2_10	SOX9	29.9226	0.0104516						d171 d2_10	PPARG	32.3776	0.00190606			d171 d2_10	BCL2	32.1363	0.00225318			d171 d2_10	COL1A1	21.2053	4.39876			d171 d2_10	ICAM1	32.9433	0.00128782			d171 d2_10	PDE1C	28.8522	0.0219482
d171 d2_11	RPLP0	23.675		d171 d2_11	RUNX2	27.386	0.0763618	0.0794631	0.772923		d171 d2_11	SOX9	31.0686	0.00594707	0.00592333			13.4153		d171 d2_11	PPARG	30.9061	0.00665596	0.00617554		d171 d2_11	BCL2	32.5598	0.00211549	0.0019613		d171 d2_11	COL1A1	20.8792	6.94415	6.56427		d171 d2_11	ICAM1	32.8533	0.00172605	0.00144809		d171 d2_11	PDE1C	29.7843	0.0144848	0.0131624
d171 d2_12	RPLP0	23.5192		d171 d2_12	RUNX2	27.1175	0.0825645				d171 d2_12	SOX9	30.9244	0.0058996						d171 d2_12	PPARG	30.9753	0.00569511			d171 d2_12	BCL2	32.6313	0.0018071			d171 d2_12	COL1A1	20.8906	6.18439			d171 d2_12	ICAM1	33.2583	0.00117013			d171 d2_12	PDE1C	29.9194	0.01184
d171 d2_13	RPLP0	23.3564		d171 d2_13	RUNX2	27.2572	0.0669498	0.0689241	0.670412		d171 d2_13	SOX9	31.1453	0.004522	0.00530537			12.9914		d171 d2_13	PPARG	30.6778	0.0062524	0.00656997		d171 d2_13	BCL2	31.9457	0.00259644	0.0024735		d171 d2_13	COL1A1	20.6586	6.48831	6.72685		d171 d2_13	ICAM1	32.0769	0.00237071	0.00224105		d171 d2_13	PDE1C	29.5109	0.0140387	0.0146132
d171 d2_14	RPLP0	23.3163		d171 d2_14	RUNX2	27.1344	0.0708984				d171 d2_14	SOX9	30.6759	0.00608873						d171 d2_14	PPARG	30.498	0.00688754			d171 d2_14	BCL2	32.049	0.00235056			d171 d2_14	COL1A1	20.516	6.96539			d171 d2_14	ICAM1	32.2038	0.00211139			d171 d2_14	PDE1C	29.3572	0.0151878
d171 d2_15	RPLP0	23.5195		d171 d2_15	RUNX2	27.2036	0.0778015	0.074401	0.723684		d171 d2_15	SOX9	31.1677	0.00498516	0.00582852			12.765		d171 d2_15	PPARG	30.6905	0.00693921	0.006829		d171 d2_15	BCL2	31.947	0.00290449	0.00293593		d171 d2_15	COL1A1	20.6098	7.51474	7.4662		d171 d2_15	ICAM1	32.2962	0.00228015	0.0023258		d171 d2_15	PDE1C	29.3725	0.0173012	0.016678
d171 d2_16	RPLP0	23.3467		d171 d2_16	RUNX2	27.1627	0.0710005				d171 d2_16	SOX9	30.5744	0.00667188						d171 d2_16	PPARG	30.5643	0.00671879			d171 d2_16	BCL2	31.7433	0.00296736			d171 d2_16	COL1A1	20.4557	7.41765			d171 d2_16	ICAM1	32.0667	0.00237145			d171 d2_16	PDE1C	29.3076	0.0160547
d171 d2_17	RPLP0	23.4699		d171 d2_17	RUNX2	27.373	0.0668416	0.0644177	0.626579		d171 d2_17	SOX9	31.3091	0.00436676	0.0049332			13.058		d171 d2_17	PPARG	30.6727	0.00678772	0.00643595		d171 d2_17	BCL2	31.9766	0.00274932	0.00237474		d171 d2_17	COL1A1	20.4986	7.84241	6.97264		d171 d2_17	ICAM1	32.0452	0.00262164	0.00221961		d171 d2_17	PDE1C	29.3674	0.0167754	0.0149782
d171 d2_18	RPLP0	23.4392		d171 d2_18	RUNX2	27.451	0.0619937				d171 d2_18	SOX9	30.9457	0.00549964						d171 d2_18	PPARG	30.8	0.00608418			d171 d2_18	BCL2	32.4049	0.00200017			d171 d2_18	COL1A1	20.8298	6.10287			d171 d2_18	ICAM1	32.543	0.00181758			d171 d2_18	PDE1C	29.6846	0.0131809
d171 d2_19	RPLP0	23.6749		d171 d2_19	RUNX2	27.8033	0.0571793	0.0594587	0.578343		d171 d2_19	SOX9	31.4014	0.00472171	0.00523178			11.3649		d171 d2_19	PPARG	30.9231	0.00657791	0.00632431		d171 d2_19	BCL2	32.7247	0.00188694	0.00194058		d171 d2_19	COL1A1	21.4144	4.79159	5.92321		d171 d2_19	ICAM1	33.3602	0.0012146	0.00141454		d171 d2_19	PDE1C	29.9757	0.0126848	0.013684
d171 d2_20	RPLP0	23.4721		d171 d2_20	RUNX2	27.4898	0.061738				d171 d2_20	SOX9	30.9163	0.00574186						d171 d2_20	PPARG	30.836	0.0060707			d171 d2_20	BCL2	32.442	0.00199423			d171 d2_20	COL1A1	20.6534	7.05483			d171 d2_20	ICAM1	32.7468	0.00161447			d171 d2_20	PDE1C	29.5618	0.0146831
Sample Name	Gene	Ct Mean		Sample Name	Gene	Ct Mean	2-dCt	avg 2-dCt	RQ		Sample Name	Gene	Ct Mean	2-dCt	avg 2-dCt			RUNX2/SOX9		Sample Name	Gene	Ct Mean	2-dCt	avg 2-dCt
d196 d0	RPLP0	23.3287		d196 d0	RUNX2	26.3263	0.125212	0.125212			d196 d0	SOX9	28.9109	0.020873	0.020873			5.99873		d196 d0	BCL2	31.9371	0.00256223	0.00256223
d196 d2_1	RPLP0	23.4613		d196 d2_1	RUNX2	26.2226	0.147488	0.116405	0.929666		d196 d2_1	SOX9	29.8522	0.0119163	0.00892743			13.039		d196 d2_1	BCL2	32.4198	0.00201009	0.00160681
d196 d2_2	RPLP0	24.0239		d196 d2_2	RUNX2	27.5749	0.085322				d196 d2_2	SOX9	31.4196	0.00593854						d196 d2_2	BCL2	33.7224	0.00120353
d196 d2_3	RPLP0	23.6648		d196 d2_3	RUNX2	27.2413	0.083823	0.0960534	0.767128		d196 d2_3	SOX9	30.6299	0.00800385	0.0093728			10.2481		d196 d2_3	BCL2	33.0906	0.00145402	0.00150823
d196 d2_4	RPLP0	23.619		d196 d2_4	RUNX2	26.8261	0.108284				d196 d2_4	SOX9	30.1596	0.0107418						d196 d2_4	BCL2	32.9409	0.00156245
d196 d2_5	RPLP0	23.4201		d196 d2_5	RUNX2	26.8476	0.0929446	0.0945267	0.754935		d196 d2_5	SOX9	30.2178	0.00898862	0.00932403			10.138		d196 d2_5	BCL2	32.7221	0.00158418	0.00156829
d196 d2_6	RPLP0	23.2733		d196 d2_6	RUNX2	26.6525	0.0961087				d196 d2_6	SOX9	29.9672	0.00965944						d196 d2_6	BCL2	32.6046	0.00155241
d196 d2_7	RPLP0	23.2441		d196 d2_7	RUNX2	26.4847	0.1058	0.104147	0.831766		d196 d2_7	SOX9	29.9699	0.00944758	0.0102675			10.1433		d196 d2_7	BCL2	32.296	0.00188412	0.00193553
d196 d2_8	RPLP0	23.0191		d196 d2_8	RUNX2	26.3055	0.102493				d196 d2_8	SOX9	29.514	0.0110874						d196 d2_8	BCL2	31.9943	0.00198693
d196 d2_9	RPLP0	23.3459		d196 d2_9	RUNX2	26.4615	0.115375	0.113704	0.908092		d196 d2_9	SOX9	30.0595	0.00952765	0.00951763			11.9466		d196 d2_9	BCL2	32.4788	0.00178124	0.00169042
d196 d2_10	RPLP0	23.3818		d196 d2_10	RUNX2	26.5398	0.112032				d196 d2_10	SOX9	30.0985	0.00950761						d196 d2_10	BCL2	32.6698	0.0015996
d196 d2_11	RPLP0	23.3178		d196 d2_11	RUNX2	26.7567	0.0922124	0.0982532	0.784697		d196 d2_11	SOX9	31.5812	0.00325437	0.00343214			28.6274		d196 d2_11	BCL2	32.8048	0.00139354	0.00134791
d196 d2_12	RPLP0	23.5696		d196 d2_12	RUNX2	26.8308	0.104294				d196 d2_12	SOX9	31.6834	0.0036099						d196 d2_12	BCL2	33.1543	0.00130228
d196 d2_13	RPLP0	23.3973		d196 d2_13	RUNX2	26.8468	0.091536	0.0799999	0.638918		d196 d2_13	SOX9	31.4059	0.00388321	0.00412499			19.3939		d196 d2_13	BCL2	32.8375	0.00143956	0.00163127
d196 d2_14	RPLP0	22.8983		d196 d2_14	RUNX2	26.7668	0.0684638				d196 d2_14	SOX9	30.7375	0.00436678						d196 d2_14	BCL2	31.9978	0.00182297
d196 d2_15	RPLP0	23.1257		d196 d2_15	RUNX2	26.5217	0.0949912	0.0950987	0.759504		d196 d2_15	SOX9	31.2735	0.0035258	0.00441162			21.5564		d196 d2_15	BCL2	32.0625	0.00204056	0.00188088
d196 d2_16	RPLP0	23.1895		d196 d2_16	RUNX2	26.5823	0.0952062				d196 d2_16	SOX9	30.75	0.00529744						d196 d2_16	BCL2	32.3719	0.00172121
d196 d2_17	RPLP0	23.291		d196 d2_17	RUNX2	26.7003	0.094125	0.0866848	0.692306		d196 d2_17	SOX9	31.5024	0.00337376	0.00416247			20.8253		d196 d2_17	BCL2	32.864	0.00131294	0.00148872
d196 d2_18	RPLP0	23.0363		d196 d2_18	RUNX2	26.6939	0.0792445				d196 d2_18	SOX9	30.6944	0.00495117						d196 d2_18	BCL2	32.267	0.0016645
d196 d2_19	RPLP0	23.0833		d196 d2_19	RUNX2	26.899	0.0710156	0.0713241	0.569628		d196 d2_19	SOX9	31.2831	0.00340105	0.00335373			21.2671		d196 d2_19	BCL2	32.4244	0.00154192	0.00137854
d196 d2_20	RPLP0	23.3464		d196 d2_20	RUNX2	27.1497	0.0716325				d196 d2_20	SOX9	31.5869	0.00330642						d196 d2_20	BCL2	33.0311	0.00121517
Sample Name	Gene	Ct Mean		Sample Name	Gene	Ct Mean	2-dCt	avg 2-dCt	RQ		Sample Name	Gene	Ct Mean	2-dCt	avg 2-dCt			RUNX2/SOX9		Sample Name	Gene	Ct Mean	2-dCt	avg 2-dCt
d200 d0	RPLP0	23.0379		d200 d0	RUNX2	26.6071	0.0842499	0.0842499			d200 d0	SOX9	28.6964	0.0197979	0.0197979			4.25549		d200 d0	BCL2	31.5514	0.00273653	0.00273653
d200 d2_1	RPLP0	23.1125		d200 d2_1	RUNX2	26.0078	0.134418	0.114287	1.35653		d200 d2_1	SOX9	29.9661	0.00864715	0.00755766			15.1221		d200 d2_1	BCL2	31.6533	0.00268514	0.00259966
d200 d2_2	RPLP0	22.9746		d200 d2_2	RUNX2	26.3834	0.0941569				d200 d2_2	SOX9	30.247	0.00646818						d200 d2_2	BCL2	31.6103	0.00251418
d200 d2_3	RPLP0	23.2042		d200 d2_3	RUNX2	26.7686	0.0845314	0.0796329	0.9452		d200 d2_3	SOX9	30.1628	0.00804	0.00740396			10.7555		d200 d2_3	BCL2	31.7767	0.00262676	0.00224468
d200 d2_4	RPLP0	23.074		d200 d2_4	RUNX2	26.8161	0.0747344				d200 d2_4	SOX9	30.2811	0.00676792						d200 d2_4	BCL2	32.1425	0.0018626
d200 d2_5	RPLP0	23.2304		d200 d2_5	RUNX2	27.0837	0.0691876	0.0755085	0.896245		d200 d2_5	SOX9	30.7023	0.00563303	0.0067996			11.1049		d200 d2_5	BCL2	32.3181	0.00183792	0.00209029
d200 d2_6	RPLP0	23.0464		d200 d2_6	RUNX2	26.6577	0.0818294				d200 d2_6	SOX9	30.0183	0.00796616						d200 d2_6	BCL2	31.7841	0.00234266
d200 d2_7	RPLP0	23.037		d200 d2_7	RUNX2	26.2889	0.104969	0.10369	1.23075		d200 d2_7	SOX9	29.7021	0.00985364	0.0096617			10.7321		d200 d2_7	BCL2	31.6921	0.00248055	0.00255124
d200 d2_8	RPLP0	22.9673		d200 d2_8	RUNX2	26.2548	0.102411				d200 d2_8	SOX9	29.6897	0.00946976						d200 d2_8	BCL2	31.5424	0.00262193
d200 d2_9	RPLP0	22.8665		d200 d2_9	RUNX2	26.1469	0.102918	0.100089	1.188		d200 d2_9	SOX9	29.5865	0.00948572	0.00925738			10.8118		d200 d2_9	BCL2	31.5372	0.00245393	0.0023984
d200 d2_10	RPLP0	22.8803		d200 d2_10	RUNX2	26.2424	0.0972596				d200 d2_10	SOX9	29.6716	0.00902904						d200 d2_10	BCL2	31.6179	0.00234287
d200 d2_11	RPLP0	25.2047		d200 d2_11	RUNX2	29.9084	0.0383758	0.0580619	0.689163		d200 d2_11	SOX9	34.8826	0.00122089	0.00240442			24.148		d200 d2_11	BCL2	34.9323	0.00117953	0.00152994
d200 d2_12	RPLP0	23.2483		d200 d2_12	RUNX2	26.9334	0.077748				d200 d2_12	SOX9	31.3709	0.00358796						d200 d2_12	BCL2	32.3031	0.00188034
d200 d2_13	RPLP0	23.0223		d200 d2_13	RUNX2	26.8607	0.0699051	0.0636453	0.755435		d200 d2_13	SOX9	31.2737	0.00328143	0.00318314			19.9945		d200 d2_13	BCL2	31.8823	0.00215213	0.00201228
d200 d2_14	RPLP0	23.2381		d200 d2_14	RUNX2	27.3612	0.0573856				d200 d2_14	SOX9	31.5787	0.00308484						d200 d2_14	BCL2	32.2989	0.00187242
d200 d2_15	RPLP0	22.7536		d200 d2_15	RUNX2	26.4576	0.0767336	0.0747683	0.88746		d200 d2_15	SOX9	30.9931	0.00330874	0.00418088			17.8834		d200 d2_15	BCL2	31.619	0.00214413	0.00223704
d200 d2_16	RPLP0	22.9599		d200 d2_16	RUNX2	26.7397	0.0728031				d200 d2_16	SOX9	30.5885	0.00505303						d200 d2_16	BCL2	31.7053	0.00232995
d200 d2_17	RPLP0	23.0142		d200 d2_17	RUNX2	26.4779	0.0906385	0.0743726	0.882763		d200 d2_17	SOX9	30.9201	0.00416937	0.00394756			18.8402		d200 d2_17	BCL2	31.5566	0.00268216	0.00241343
d200 d2_18	RPLP0	22.9852		d200 d2_18	RUNX2	27.0903	0.0581067				d200 d2_18	SOX9	31.0534	0.00372575						d200 d2_18	BCL2	31.8502	0.0021447
d200 d2_19	RPLP0	23.3325		d200 d2_19	RUNX2	27.4226	0.0587169	0.06111	0.725342		d200 d2_19	SOX9	31.6335	0.0031707	0.00371853			16.4339		d200 d2_19	BCL2	32.2481	0.00207076	0.00189434
d200 d2_20	RPLP0	23.1251		d200 d2_20	RUNX2	27.1022	0.0635031				d200 d2_20	SOX9	30.9979	0.00426636						d200 d2_20	BCL2	32.3103	0.00171792
Sample Name	Gene	Ct Mean		Sample Name	Gene	Ct Mean	2-dCt	avg 2-dCt			Sample Name	Gene	Ct Mean	2-dCt	avg 2-dCt					Sample Name	Gene	Ct Mean	2-dCt	avg 2-dCt
d196 d0	RPLP0	23.3338		d196 d0	PPARG	31.3687	0.00381288	0.00381288			d196 d0	COL1A1	22.2181	2.16706	2.16706					d196 d0	PDE1C	29.9312	0.0103277	0.0103277
d196 d2_1	RPLP0	23.1654		d196 d2_1	PPARG	32.6901	0.00135757	0.00119375			d196 d2_1	COL1A1	21.0862	4.2256	3.94774					d196 d2_1	PDE1C	28.607	0.0230103	0.0195666
d196 d2_2	RPLP0	23.9148		d196 d2_2	PPARG	33.838	0.00102992				d196 d2_2	COL1A1	22.0391	3.66989						d196 d2_2	PDE1C	29.8695	0.016123
d196 d2_3	RPLP0	23.4864		d196 d2_3	PPARG		1.17518e+07	5.87591e+06			d196 d2_3	COL1A1	21.9525	2.89562	3.33905					d196 d2_3	PDE1C	29.0985	0.0204445	0.0195865
d196 d2_4	RPLP0	23.5193		d196 d2_4	PPARG	33.3448	0.00110211				d196 d2_4	COL1A1	21.6	3.78248						d196 d2_4	PDE1C	29.2579	0.0187285
d196 d2_5	RPLP0	23.2087		d196 d2_5	PPARG	33.1024	0.00105124	0.00108264			d196 d2_5	COL1A1	21.3234	3.69444	3.75723					d196 d2_5	PDE1C	29.0264	0.01773	0.0172288
d196 d2_6	RPLP0	23.1314		d196 d2_6	PPARG	32.9413	0.00111405				d196 d2_6	COL1A1	21.1978	3.82002						d196 d2_6	PDE1C	29.033	0.0167277
d196 d2_7	RPLP0	23.0128		d196 d2_7	PPARG	32.7717	0.00115425	0.00114008			d196 d2_7	COL1A1	21.1134	3.7307	4.12009					d196 d2_7	PDE1C	28.6738	0.0197637	0.0192716
d196 d2_8	RPLP0	22.9449		d196 d2_8	PPARG	32.7396	0.0011259				d196 d2_8	COL1A1	20.7719	4.50948						d196 d2_8	PDE1C	28.6796	0.0187796
d196 d2_9	RPLP0	23.227		d196 d2_9	PPARG	32.7952	0.00131726	0.00111621			d196 d2_9	COL1A1	21.3857	3.58309	3.55847					d196 d2_9	PDE1C	29.0129	0.0181242	0.0164671
d196 d2_10	RPLP0	22.9214		d196 d2_10	PPARG	33.0151	0.000915159				d196 d2_10	COL1A1	21.1001	3.53385						d196 d2_10	PDE1C	28.9987	0.01481
d196 d2_11	RPLP0	23.1404		d196 d2_11	PPARG	31.8194	0.00243994	0.00250546			d196 d2_11	COL1A1	21.4993	3.11916	3.3192					d196 d2_11	PDE1C	30.1015	0.00802629	0.00760764
d196 d2_12	RPLP0	23.3644		d196 d2_12	PPARG	31.9679	0.00257098				d196 d2_12	COL1A1	21.5492	3.51924						d196 d2_12	PDE1C	30.4844	0.00718899
d196 d2_13	RPLP0	23.1323		d196 d2_13	PPARG	31.7226	0.00259458	0.00316468			d196 d2_13	COL1A1	21.3596	3.417	3.64429					d196 d2_13	PDE1C	30.0656	0.0081823	0.00855323
d196 d2_14	RPLP0	22.7305		d196 d2_14	PPARG	30.7952	0.00373479				d196 d2_14	COL1A1	20.7776	3.87158						d196 d2_14	PDE1C	29.5386	0.00892415
d196 d2_15	RPLP0	22.9395		d196 d2_15	PPARG	31.4261	0.00278784	0.00259547			d196 d2_15	COL1A1	20.9799	3.88955	3.85656					d196 d2_15	PDE1C	29.6147	0.0097851	0.00947622
d196 d2_16	RPLP0	23.0083		d196 d2_16	PPARG	31.7092	0.0024031				d196 d2_16	COL1A1	21.0734	3.82356						d196 d2_16	PDE1C	29.7776	0.00916733
d196 d2_17	RPLP0	23.0096		d196 d2_17	PPARG	31.8748	0.00214444	0.00254234			d196 d2_17	COL1A1	21.7057	2.46903	3.42546					d196 d2_17	PDE1C	30.103	0.00732271	0.00808978
d196 d2_18	RPLP0	22.8694		d196 d2_18	PPARG	31.2793	0.00294023				d196 d2_18	COL1A1	20.7379	4.38189						d196 d2_18	PDE1C	29.6884	0.00885686
d196 d2_19	RPLP0	22.9798		d196 d2_19	PPARG	31.447	0.00282566	0.00273353			d196 d2_19	COL1A1	21.354	3.08621	2.80013					d196 d2_19	PDE1C	29.9142	0.00817561	0.0076709
d196 d2_20	RPLP0	23.1464		d196 d2_20	PPARG	31.7109	0.00264141				d196 d2_20	COL1A1	21.8164	2.51406						d196 d2_20	PDE1C	30.271	0.0071662
Sample Name	Gene	Ct Mean		Sample Name	Gene	Ct Mean	2-dCt	avg 2-dCt			Sample Name	Gene	Ct Mean	2-dCt	avg 2-dCt
d200 d0	RPLP0	22.9903		d200 d0	PPARG	31.0884	0.0036496	0.0036496			d200 d0	COL1A1	21.9853	2.00704	2.00704
d200 d2_1	RPLP0	23.0941		d200 d2_1	PPARG	33.2588	0.000871175	0.000807825			d200 d2_1	COL1A1	20.9861	4.31102	4.3746
d200 d2_2	RPLP0	22.8249		d200 d2_2	PPARG	33.2164	0.000744476				d200 d2_2	COL1A1	20.675	4.43819
d200 d2_3	RPLP0	22.9903		d200 d2_3	PPARG	33.4255	0.000722251	0.000675168			d200 d2_3	COL1A1	21.1453	3.59239	3.93915
d200 d2_4	RPLP0	22.8824		d200 d2_4	PPARG	33.5191	0.000628086				d200 d2_4	COL1A1	20.7828	4.28592
d200 d2_5	RPLP0	22.965		d200 d2_5	PPARG	33.4002	0.000722278	0.000745901			d200 d2_5	COL1A1	21.3198	3.12802	3.81925
d200 d2_6	RPLP0	22.8168		d200 d2_6	PPARG	33.1606	0.000769525				d200 d2_6	COL1A1	20.6435	4.51048
d200 d2_7	RPLP0	22.8489		d200 d2_7	PPARG	33.0267	0.000863332	0.000781343			d200 d2_7	COL1A1	20.7401	4.3135	4.72676
d200 d2_8	RPLP0	22.7745		d200 d2_8	PPARG	33.2562	0.000699354				d200 d2_8	COL1A1	20.4128	5.14003
d200 d2_9	RPLP0	22.7271		d200 d2_9	PPARG	32.688	0.00100336	0.000910621			d200 d2_9	COL1A1	20.7863	3.83916	3.88748
d200 d2_10	RPLP0	22.5334		d200 d2_10	PPARG	32.7892	0.00081788				d200 d2_10	COL1A1	20.5568	3.9358
d200 d2_11	RPLP0	25.1332		d200 d2_11	PPARG	33.712	0.00261522	0.00249905			d200 d2_11	COL1A1	23.981	2.22247	3.75981
d200 d2_12	RPLP0	23.2419		d200 d2_12	PPARG	31.955	0.00238288				d200 d2_12	COL1A1	20.8367	5.29715
d200 d2_13	RPLP0	22.9683		d200 d2_13	PPARG	31.5148	0.00267464	0.0027564			d200 d2_13	COL1A1	20.6199	5.09269	4.68956
d200 d2_14	RPLP0	23.2251		d200 d2_14	PPARG	31.686	0.00283817				d200 d2_14	COL1A1	21.1254	4.28643
d200 d2_15	RPLP0	22.8696		d200 d2_15	PPARG	31.425	0.00265802	0.00280136			d200 d2_15	COL1A1	20.0664	6.9798	6.28169
d200 d2_16	RPLP0	22.8902		d200 d2_16	PPARG	31.2978	0.0029447				d200 d2_16	COL1A1	20.409	5.58359
d200 d2_17	RPLP0	22.8178		d200 d2_17	PPARG	31.275	0.00284532	0.00289167			d200 d2_17	COL1A1	19.9856	7.1213	5.9936
d200 d2_18	RPLP0	22.9024		d200 d2_18	PPARG	31.3133	0.00293802				d200 d2_18	COL1A1	20.6197	4.8659
d200 d2_19	RPLP0	23.2488		d200 d2_19	PPARG	31.623	0.00301378	0.00295281			d200 d2_19	COL1A1	20.73	5.73115	5.77839
d200 d2_20	RPLP0	22.9813		d200 d2_20	PPARG	31.4151	0.00289183				d200 d2_20	COL1A1	20.4389	5.82562

## Sheet: day 7 qPCR
Sample	Target	Cq Mean		Sample	Target	Cq Mean	2-dCt	Avg 2-dCt		Sample	Target	Cq Mean	2-dCt	Avg 2-dCt		Sample	Target	Cq Mean	2-dCt	Avg 2-dCt		RUNX2/SOX9	Avg
d157 d7_1	RPLP0	22.5135		d157 d7_1	RUNX2	26.7967	0.0513604	0.0530781		d157 d7_1	SOX9	29.7913	0.00644411	0.00801267		d157 d7_1	PPARG	31.988	0.00140578	0.00119926		7.97012	6.8446
d157 d7_2	RPLP0	22.8712		d157 d7_2	RUNX2	27.061	0.0547958			d157 d7_2	SOX9	29.5768	0.00958122			d157 d7_2	PPARG	32.8475	0.000992739			5.71908
d157 d7_3	RPLP0	23.0771		d157 d7_3	RUNX2	27.4921	0.0468755	0.0461757		d157 d7_3	SOX9	30.087	0.00775919	0.00922174		d157 d7_3	PPARG	33.2965	0.00083881	0.00079405		6.04129	5.14881
d157 d7_4	RPLP0	23.0149		d157 d7_4	RUNX2	27.4736	0.0454759			d157 d7_4	SOX9	29.5632	0.0106843			d157 d7_4	PPARG	33.3971	0.00074929			4.25633
d157 d7_5	RPLP0	22.7261		d157 d7_5	RUNX2	27.1699	0.0459512	0.04336		d157 d7_5	SOX9	29.4504	0.00945798	0.00948058		d157 d7_5	PPARG	32.9717	0.000823734	0.000804788		4.85846	4.57424
d157 d7_6	RPLP0	22.7501		d157 d7_6	RUNX2	27.3665	0.0407688			d157 d7_6	SOX9	29.4675	0.00950318			d157 d7_6	PPARG	33.0636	0.000785842			4.29001
d157 d7_7	RPLP0	22.7271		d157 d7_7	RUNX2	26.9694	0.0528359	0.0459902		d157 d7_7	SOX9	29.329	0.0102954	0.00931318		d157 d7_7	PPARG	32.9556	0.000833543	0.000854921		5.132	4.91534
d157 d7_8	RPLP0	22.2205		d157 d7_8	RUNX2	26.8955	0.0391445			d157 d7_8	SOX9	29.1278	0.00833097			d157 d7_8	PPARG	32.3768	0.000876299			4.69867
d157 d7_9	RPLP0	22.58		d157 d7_9	RUNX2	26.9082	0.0497848	0.048468		d157 d7_9	SOX9	29.3652	0.00906695	0.00985949		d157 d7_9	PPARG	32.3223	0.0011676	0.00103906		5.4908	4.95865
d157 d7_10	RPLP0	22.5039		d157 d7_10	RUNX2	26.9104	0.0471513			d157 d7_10	SOX9	29.0566	0.010652			d157 d7_10	PPARG	32.6049	0.000910529			4.42651
d157 d7_11	RPLP0	22.7729		d157 d7_11	RUNX2	26.4395	0.0787504	0.0797564		d157 d7_11	SOX9	30.0403	0.0064907	0.00616954		d157 d7_11	PPARG	31.593	0.00221252	0.00215548		12.1328	12.9711
d157 d7_12	RPLP0	22.8915		d157 d7_12	RUNX2	26.5217	0.0807623			d157 d7_12	SOX9	30.3093	0.00584839			d157 d7_12	PPARG	31.788	0.00209843			13.8093
d157 d7_13	RPLP0	22.8542		d157 d7_13	RUNX2	26.7501	0.0671771	0.0713387		d157 d7_13	SOX9	30.3639	0.00548707	0.0058077		d157 d7_13	PPARG	31.1757	0.00312594	0.00289677		12.2428	12.2813
d157 d7_14	RPLP0	22.81		d157 d7_14	RUNX2	26.5374	0.0755004			d157 d7_14	SOX9	30.1603	0.00612833			d157 d7_14	PPARG	31.3603	0.0026676			12.3199
d157 d7_15	RPLP0	22.335		d157 d7_15	RUNX2	26.6851	0.0490321	0.0581531		d157 d7_15	SOX9	30.3382	0.0038977	0.00425652		d157 d7_15	PPARG	30.8338	0.00276449	0.00286765		12.5797	13.578
d157 d7_16	RPLP0	22.2973		d157 d7_16	RUNX2	26.1911	0.0672741			d157 d7_16	SOX9	30.0566	0.00461534			d157 d7_16	PPARG	30.6922	0.0029708			14.5762
d157 d7_17	RPLP0	22.6596		d157 d7_17	RUNX2	26.7578	0.0583873	0.0691572		d157 d7_17	SOX9	30.0956	0.00577472	0.00543246		d157 d7_17	PPARG	31.1338	0.00281208	0.00274795		10.1108	12.9065
d157 d7_18	RPLP0	22.6359		d157 d7_18	RUNX2	26.2811	0.0799271			d157 d7_18	SOX9	30.254	0.00509021			d157 d7_18	PPARG	31.1774	0.00268381			15.7021
d157 d7_19	RPLP0	22.4494		d157 d7_19	RUNX2	26.368	0.0661274	0.08255		d157 d7_19	SOX9	29.6794	0.00666106	0.00681111		d157 d7_19	PPARG	30.9964	0.00267365	0.00258159		9.92745	12.0726
d157 d7_20	RPLP0	22.9614		d157 d7_20	RUNX2	26.2983	0.0989726			d157 d7_20	SOX9	30.1279	0.00696116			d157 d7_20	PPARG	31.6114	0.00248953			14.2178
d171 d7_1	RPLP0	22.3804		d171 d7_1	RUNX2	27.1193	0.0374492	0.0478764		d171 d7_1	SOX9	29.4	0.00770724	0.00845836		d171 d7_1	PPARG	32.4039	0.000960818	0.000901955		4.85896	5.59489
d171 d7_2	RPLP0	22.3966		d171 d7_2	RUNX2	26.4969	0.0583036			d171 d7_2	SOX9	29.1593	0.00920948			d171 d7_2	PPARG	32.6086	0.000843093			6.33082
d171 d7_3	RPLP0	22.4717		d171 d7_3	RUNX2	26.6875	0.0538159	0.0527772		d171 d7_3	SOX9	29.1282	0.00991271	0.0106429		d171 d7_3	PPARG	32.4594	0.000984911	0.00109872		5.42898	4.98908
d171 d7_4	RPLP0	22.5283		d171 d7_4	RUNX2	26.8009	0.0517386			d171 d7_4	SOX9	28.9865	0.0113731			d171 d7_4	PPARG	32.216	0.00121254			4.54919
d171 d7_5	RPLP0	22.6569		d171 d7_5	RUNX2	26.6486	0.0628604	0.0557385		d171 d7_5	SOX9	29.0613	0.0118051	0.0120465		d171 d7_5	PPARG	32.4421	0.00113329	0.000993593		5.32484	4.64067
d171 d7_6	RPLP0	22.7862		d171 d7_6	RUNX2	27.1486	0.0486167			d171 d7_6	SOX9	29.1328	0.0122878			d171 d7_6	PPARG	32.9798	0.000853896			3.9565
d171 d7_7	RPLP0	21.937		d171 d7_7	RUNX2	26.4574	0.0435725	0.0357736		d171 d7_7	SOX9	28.6401	0.00959788	0.00879773		d171 d7_7	PPARG	32.5193	0.000652218	0.000510458		4.5398	4.01885
d171 d7_8	RPLP0	21.6358		d171 d7_8	RUNX2	26.7955	0.0279748			d171 d7_8	SOX9	28.602	0.00799759			d171 d7_8	PPARG	33.041	0.000368698			3.49791
d171 d7_9	RPLP0	22.7009		d171 d7_9	RUNX2	27.1949	0.0443798	0.0603752		d171 d7_9	SOX9	28.9218	0.0134068	0.0199201		d171 d7_9	PPARG	32.5938	0.00105186	0.00149716		3.31024	3.09971
d171 d7_10	RPLP0	23.2212		d171 d7_10	RUNX2	26.932	0.0763706			d171 d7_10	SOX9	28.4627	0.0264334			d171 d7_10	PPARG	32.2291	0.00194245			2.88917
d171 d7_11	RPLP0	22.5996		d171 d7_11	RUNX2	26.4632	0.068701	0.0639754		d171 d7_11	SOX9	29.028	0.0116113	0.0109939		d171 d7_11	PPARG	31.0466	0.00286566	0.00285912		5.91674	5.81339
d171 d7_12	RPLP0	22.783		d171 d7_12	RUNX2	26.86	0.0592497			d171 d7_12	SOX9	29.3735	0.0103764			d171 d7_12	PPARG	31.2365	0.00285258			5.71003
d171 d7_13	RPLP0	22.7814		d171 d7_13	RUNX2	26.3402	0.0848596	0.0725613		d171 d7_13	SOX9	29.3894	0.0102517	0.00900908		d171 d7_13	PPARG	31.0201	0.00331064	0.0029491		8.27759	8.0185
d171 d7_14	RPLP0	22.3955		d171 d7_14	RUNX2	26.448	0.060263			d171 d7_14	SOX9	29.404	0.00776643			d171 d7_14	PPARG	30.9896	0.00258755			7.75942
d171 d7_15	RPLP0	23.2152		d171 d7_15	RUNX2	26.8166	0.0823887	0.0687908		d171 d7_15	SOX9	29.0607	0.0173909	0.0124898		d171 d7_15	PPARG	31.2132	0.00391164	0.00335593		4.73746	6.00529
d171 d7_16	RPLP0	23.0052		d171 d7_16	RUNX2	27.1845	0.0551929			d171 d7_16	SOX9	30.0471	0.00758862			d171 d7_16	PPARG	31.4854	0.00280023			7.27312
d171 d7_17	RPLP0	22.8345		d171 d7_17	RUNX2	27.147	0.0503261	0.0618473		d171 d7_17	SOX9	30.2605	0.00581473	0.0086731		d171 d7_17	PPARG	31.6483	0.00222222	0.00257129		8.65493	7.5087
d171 d7_18	RPLP0	22.6854		d171 d7_18	RUNX2	26.454	0.0733685			d171 d7_18	SOX9	29.1236	0.0115315			d171 d7_18	PPARG	31.105	0.00292036			6.36246
d171 d7_19	RPLP0	22.6365		d171 d7_19	RUNX2	26.6341	0.0626018	0.0680568		d171 d7_19	SOX9	29.4993	0.00859164	0.00817316		d171 d7_19	PPARG	31.0135	0.00300776	0.00318836		7.28637	8.38301
d171 d7_20	RPLP0	22.8002		d171 d7_20	RUNX2	26.5661	0.0735118			d171 d7_20	SOX9	29.8109	0.00775468			d171 d7_20	PPARG	31.0137	0.00336896			9.47966
Sample	Target	Cq Mean		Sample	Target	Cq Mean	2-dCt	Avg 2-dCt		Sample	Target	Cq Mean	2-dCt	Avg 2-dCt		Sample	Target	Cq Mean	2-dCt	Avg 2-dCt
d196 d7_1	RPLP0	23.3007		d196 d7_1	RUNX2	27.8959	0.0413713	0.0423297		d196 d7_1	SOX9	29.1375	0.017496	0.0203162		d196 d7_1	PPARG	34.2095	0.000520135	0.000561773		2.36461	2.1178
d196 d7_2	RPLP0	23.2365		d196 d7_2	RUNX2	27.7664	0.043288			d196 d7_2	SOX9	28.6702	0.0231363			d196 d7_2	PPARG	33.931	0.000603411			1.871
d196 d7_3	RPLP0	23.2795		d196 d7_3	RUNX2	27.8946	0.0408052	0.0439902		d196 d7_3	SOX9	29.0895	0.017824	0.0369041		d196 d7_3	PPARG	34.2318	0.000504682	0.000640489		2.28934	1.56599
d196 d7_4	RPLP0	23.3048		d196 d7_4	RUNX2	27.7106	0.0471753			d196 d7_4	SOX9	27.4636	0.0559842			d196 d7_4	PPARG	33.6359	0.000776296			0.842654
d196 d7_5	RPLP0	22.7225		d196 d7_5	RUNX2	27.4009	0.0390543	0.040212		d196 d7_5	SOX9	28.4075	0.0194371	0.0200753		d196 d7_5	PPARG	33.4533	0.000588462	0.000527057		2.00927	2.00325
d196 d7_6	RPLP0	23.1574		d196 d7_6	RUNX2	27.7527	0.0413696			d196 d7_6	SOX9	28.7507	0.0207135			d196 d7_6	PPARG	34.2259	0.000465651			1.99723
d196 d7_7	RPLP0	22.5747		d196 d7_7	RUNX2	27.1844	0.04096	0.0358956		d196 d7_7	SOX9	29.0045	0.0115997	0.0130379		d196 d7_7	PPARG	33.6404	0.000466543	0.00042077		3.53114	2.83046
d196 d7_8	RPLP0	22.906		d196 d7_8	RUNX2	27.9254	0.0308312			d196 d7_8	SOX9	29.0161	0.0144762			d196 d7_8	PPARG	34.2868	0.000374998			2.12979
d196 d7_9	RPLP0	22.8816		d196 d7_9	RUNX2	27.8315	0.0323529	0.0363183		d196 d7_9	SOX9	29.1675	0.012816	0.0147963		d196 d7_9	PPARG	33.8962	0.000483339	0.00046716		2.52442	2.4628
d196 d7_10	RPLP0	22.8146		d196 d7_10	RUNX2	27.4482	0.0402837			d196 d7_10	SOX9	28.712	0.0167766			d196 d7_10	PPARG	33.9292	0.000450982			2.40118
d196 d7_11	RPLP0	23.207		d196 d7_11	RUNX2	26.9252	0.0759826	0.070904		d196 d7_11	SOX9	30.1308	0.00823603	0.00778904		d196 d7_11	PPARG	31.9063	0.00240571	0.0024879		9.22564	9.09558
d196 d7_12	RPLP0	22.8732		d196 d7_12	RUNX2	26.7985	0.0658254			d196 d7_12	SOX9	29.9628	0.00734206			d196 d7_12	PPARG	31.4772	0.00257009			8.96552
d196 d7_13	RPLP0	23.1812		d196 d7_13	RUNX2	27.3878	0.0541613	0.0613632		d196 d7_13	SOX9	30.2406	0.007497	0.00790191		d196 d7_13	PPARG	31.8525	0.00245278	0.00235895		7.22439	7.73923
d196 d7_14	RPLP0	23.4506		d196 d7_14	RUNX2	27.317	0.0685651			d196 d7_14	SOX9	30.3621	0.00830682			d196 d7_14	PPARG	32.2368	0.00226511			8.25408
d196 d7_15	RPLP0	23.3968		d196 d7_15	RUNX2	27.3077	0.066481	0.0594523		d196 d7_15	SOX9	30.299	0.00836063	0.00741282		d196 d7_15	PPARG	31.8818	0.00279092	0.00258303		7.95167	8.03024
d196 d7_16	RPLP0	23.1835		d196 d7_16	RUNX2	27.4372	0.0524236			d196 d7_16	SOX9	30.4567	0.00646502			d196 d7_16	PPARG	31.9013	0.00237513			8.10881
d196 d7_17	RPLP0	23.0075		d196 d7_17	RUNX2	27.1731	0.05572	0.0585949		d196 d7_17	SOX9	30.4615	0.00570306	0.00686065		d196 d7_17	PPARG	31.5842	0.00261902	0.00251637		9.77019	8.71823
d196 d7_18	RPLP0	22.9703		d196 d7_18	RUNX2	26.9943	0.0614699			d196 d7_18	SOX9	29.9328	0.00801824			d196 d7_18	PPARG	31.6648	0.00241371			7.66626
d196 d7_19	RPLP0	23.6146		d196 d7_19	RUNX2	27.3518	0.0749883	0.099636		d196 d7_19	SOX9	30.3101	0.00964808	0.00983827		d196 d7_19	PPARG	31.8832	0.00324253	0.00332958		7.77236	10.0827
d196 d7_20	RPLP0	24.0508		d196 d7_20	RUNX2	27.0591	0.124284			d196 d7_20	SOX9	30.6906	0.0100285			d196 d7_20	PPARG	32.244	0.00341662			12.3931
d200 d7_1	RPLP0	23.2396		d200 d7_1	RUNX2	27.3353	0.0584892	0.0525877		d200 d7_1	SOX9	29.4818	0.01321	0.0111158		d200 d7_1	PPARG	33.3262	0.000919655	0.00071404		4.42765	4.80129
d200 d7_2	RPLP0	22.5403		d200 d7_2	RUNX2	26.9612	0.0466861			d200 d7_2	SOX9	29.3327	0.00902158			d200 d7_2	PPARG	33.482	0.000508424			5.17494
d200 d7_3	RPLP0	22.3578		d200 d7_3	RUNX2	27.3357	0.0317317	0.0342784		d200 d7_3	SOX9	29.3522	0.00784281	0.00912604		d200 d7_3	PPARG	33.2535	0.000524903	0.000532212		4.04596	3.79184
d200 d7_4	RPLP0	22.6231		d200 d7_4	RUNX2	27.3863	0.0368251			d200 d7_4	SOX9	29.2091	0.0104093			d200 d7_4	PPARG	33.4791	0.000539521			3.53773
d200 d7_5	RPLP0	22.6739		d200 d7_5	RUNX2	27.3821	0.0382568	0.0371997		d200 d7_5	SOX9	29.2732	0.0103142	0.0112926		d200 d7_5	PPARG	33.4144	0.000584511	0.000495306		3.70915	3.32725
d200 d7_6	RPLP0	23.1012		d200 d7_6	RUNX2	27.8914	0.0361426			d200 d7_6	SOX9	29.4498	0.012271			d200 d7_6	PPARG	34.3671	0.000406101			2.94536
d200 d7_7	RPLP0	22.6232		d200 d7_7	RUNX2	27.309	0.0388539	0.0351716		d200 d7_7	SOX9	29.1416	0.010909	0.0107058		d200 d7_7	PPARG	33.4378	0.000555238	0.00045758		3.56164	3.27993
d200 d7_8	RPLP0	22.5851		d200 d7_8	RUNX2	27.5741	0.0314892			d200 d7_8	SOX9	29.1582	0.0105026			d200 d7_8	PPARG	34.0251	0.000359921			2.99823
d200 d7_9	RPLP0	22.9802		d200 d7_9	RUNX2	27.4656	0.0446421	0.0450534		d200 d7_9	SOX9	29.47	0.0111266	0.0128973		d200 d7_9	PPARG	33.8952	0.00051793	0.000494129		4.01221	3.55589
d200 d7_10	RPLP0	22.9441		d200 d7_10	RUNX2	27.4032	0.0454648			d200 d7_10	SOX9	29.0353	0.0146681			d200 d7_10	PPARG	33.9982	0.000470327			3.09957
d200 d7_11	RPLP0	22.9604		d200 d7_11	RUNX2	27.0317	0.0594885	0.0576015		d200 d7_11	SOX9	30.116	0.00701385	0.00676176		d200 d7_11	PPARG	31.6367	0.00244445	0.00255314		8.48157	8.52016
d200 d7_12	RPLP0	23.0815		d200 d7_12	RUNX2	27.2473	0.0557146			d200 d7_12	SOX9	30.3447	0.00650966			d200 d7_12	PPARG	31.6349	0.00266184			8.55875
d200 d7_13	RPLP0	22.9809		d200 d7_13	RUNX2	26.6514	0.078535	0.067566		d200 d7_13	SOX9	29.6831	0.00960405	0.0086265		d200 d7_13	PPARG	31.4273	0.00286678	0.00287712		8.17728	7.7883
d200 d7_14	RPLP0	23.396		d200 d7_14	RUNX2	27.5391	0.0565971			d200 d7_14	SOX9	30.4265	0.00764896			d200 d7_14	PPARG	31.832	0.00288746			7.39932
d200 d7_15	RPLP0	23.0064		d200 d7_15	RUNX2	26.7851	0.0728629	0.0683392		d200 d7_15	SOX9	29.8028	0.00899649	0.00748361		d200 d7_15	PPARG	31.5039	0.00276687	0.0027788		8.09904	9.39355
d200 d7_16	RPLP0	23.1598		d200 d7_16	RUNX2	27.1298	0.0638154			d200 d7_16	SOX9	30.5477	0.00597072			d200 d7_16	PPARG	31.645	0.00279073			10.688
d200 d7_17	RPLP0	22.9285		d200 d7_17	RUNX2	26.9448	0.0617983	0.0712883		d200 d7_17	SOX9	29.835	0.00833547	0.00939724		d200 d7_17	PPARG	31.3715	0.00287336	0.00280148		7.4139	7.56861
d200 d7_18	RPLP0	23.4365		d200 d7_18	RUNX2	27.0664	0.0807784			d200 d7_18	SOX9	30.0157	0.010459			d200 d7_18	PPARG	31.9536	0.0027296			7.72333
d200 d7_19	RPLP0	22.9945		d200 d7_19	RUNX2	26.8228	0.0703998	0.0659379		d200 d7_19	SOX9	29.7298	0.00938636	0.00832101		d200 d7_19	PPARG	31.3393	0.00307595	0.00336724		7.50023	7.98652
d200 d7_20	RPLP0	22.8403		d200 d7_20	RUNX2	26.8641	0.0614759			d200 d7_20	SOX9	29.947	0.00725567			d200 d7_20	PPARG	30.9348	0.00365852			8.4728

## Sheet: day 21 qPCR
Sample	Target	Cq Mean		Sample	Target	Cq Mean	2-dCt	Avg 2-dCt		Sample	Target	Cq Mean	2-dCt	Avg 2-dCt		Sample	Target	Cq Mean	2-dCt	Avg 2-dCt
d157 d21_1	RPLP0	22.7489		d157 d21_1	IBSP	29.8776	0.00714582	0.00968177		d157 d21_1	SPARC	22.1355	1.52986	1.64868		d157 d21_1	SPP1		7.04841e+06	3.52421e+06
d157 d21_2	RPLP0	22.5093		d157 d21_2	IBSP	28.8641	0.0122177			d157 d21_2	SPARC	21.6876	1.7675			d157 d21_2	SPP1	32.0143	0.00137625
d157 d21_3	RPLP0	22.8529		d157 d21_3	IBSP	29.0617	0.0135197	0.0132142		d157 d21_3	SPARC	21.8963	1.94068	2.15467		d157 d21_3	SPP1	31.8698	0.00193038	0.0020999
d157 d21_4	RPLP0	23.0242		d157 d21_4	IBSP	29.2997	0.0129087			d157 d21_4	SPARC	21.7801	2.36865			d157 d21_4	SPP1	31.8076	0.00226942
d157 d21_5	RPLP0	23.2665		d157 d21_5	IBSP	28.9864	0.0189725	0.0129303		d157 d21_5	SPARC	21.2521	4.03988	2.94184		d157 d21_5	SPP1	32.4088	0.00176964	0.00150802
d157 d21_6	RPLP0	21.8199		d157 d21_6	IBSP	29.0015	0.0068882			d157 d21_6	SPARC	20.9372	1.8438			d157 d21_6	SPP1	31.4679	0.0012464
d157 d21_7	RPLP0	21.5373		d157 d21_7	IBSP	28.2865	0.00929612	0.00761482		d157 d21_7	SPARC	21.2858	1.19051	1.3313		d157 d21_7	SPP1	31.7789	0.000826015	0.000972297
d157 d21_8	RPLP0	21.5995		d157 d21_8	IBSP	28.9964	0.00593351			d157 d21_8	SPARC	21.0417	1.47209			d157 d21_8	SPP1	31.4037	0.00111858
d157 d21_9	RPLP0	22.1481		d157 d21_9	IBSP	28.8592	0.00954449	0.00942815		d157 d21_9	SPARC	21.5103	1.55593	1.75145		d157 d21_9	SPP1	30.4468	0.00317579	0.00243584
d157 d21_10	RPLP0	22.3141		d157 d21_10	IBSP	29.0608	0.00931182			d157 d21_10	SPARC	21.3528	1.94698			d157 d21_10	SPP1	31.5178	0.00169589
d157 d21_11	RPLP0	21.2565		d157 d21_11	IBSP	30.5053	0.00164379	0.0015417		d157 d21_11	SPARC	21.7475	0.711562	1.28827		d157 d21_11	SPP1	30.6249	0.00151299	0.00156281
d157 d21_12	RPLP0	22.0217		d157 d21_12	IBSP	31.4618	0.00143962			d157 d21_12	SPARC	21.1226	1.86498			d157 d21_12	SPP1	31.2981	0.00161263
d157 d21_13	RPLP0	21.7204		d157 d21_13	IBSP	32.1363	0.000731984	0.00124988		d157 d21_13	SPARC	21.6702	1.03543	0.945563		d157 d21_13	SPP1	32.0463	0.000779114	0.00115166
d157 d21_14	RPLP0	22.0458		d157 d21_14	IBSP	31.1897	0.00176777			d157 d21_14	SPARC	22.2707	0.855694			d157 d21_14	SPP1	31.4035	0.00152421
d157 d21_15	RPLP0	21.43		d157 d21_15	IBSP	31.156	0.00118087	0.0016535		d157 d21_15	SPARC	22.1586	0.603526	0.876798		d157 d21_15	SPP1	30.203	0.00228605	0.00352514
d157 d21_16	RPLP0	22.4905		d157 d21_16	IBSP	31.3681	0.00212614			d157 d21_16	SPARC	22.2888	1.15007			d157 d21_16	SPP1	30.2041	0.00476422
d157 d21_17	RPLP0	21.6614		d157 d21_17	IBSP	31.1867	0.00135703	0.00135578		d157 d21_17	SPARC	22.1827	0.69671	0.78891		d157 d21_17	SPP1	30.8822	0.00167592	0.00136619
d157 d21_18	RPLP0	21.2011		d157 d21_18	IBSP	30.729	0.00135453			d157 d21_18	SPARC	21.3837	0.88111			d157 d21_18	SPP1	31.0876	0.00105647
d157 d21_19	RPLP0	21.8202		d157 d21_19	IBSP	29.8825	0.00374116	0.00309086		d157 d21_19	SPARC	21.5359	1.21782	1.02699		d157 d21_19	SPP1	28.9259	0.00726065	0.00456313
d157 d21_20	RPLP0	21.3193		d157 d21_20	IBSP	29.9979	0.00244056			d157 d21_20	SPARC	21.5774	0.836156			d157 d21_20	SPP1	30.3854	0.00186561
d171 d21_1	RPLP0	22.3611		d171 d21_1	IBSP	27.0992	0.0374692	0.0344941		d171 d21_1	SPARC	20.6897	3.18525	3.24282		d171 d21_1	SPP1	31.0926	0.00235257	0.00265646
d171 d21_2	RPLP0	22.1779		d171 d21_2	IBSP	27.1655	0.0315191			d171 d21_2	SPARC	20.4553	3.30039			d171 d21_2	SPP1	30.5779	0.00296036
d171 d21_3	RPLP0	21.3607		d171 d21_3	IBSP	27.3311	0.0159484	0.0187335		d171 d21_3	SPARC	20.9846	1.2978	1.60117		d171 d21_3	SPP1	30.8784	0.00136423	0.00172991
d171 d21_4	RPLP0	22.0676		d171 d21_4	IBSP	27.6059	0.0215186			d171 d21_4	SPARC	21.1382	1.90453			d171 d21_4	SPP1	30.9661	0.00209559
d171 d21_5	RPLP0	21.4378		d171 d21_5	IBSP	27.8208	0.0119817	0.0113012		d171 d21_5	SPARC	21.1591	1.21309	1.08976		d171 d21_5	SPP1	30.5838	0.00176504	0.00155236
d171 d21_6	RPLP0	21.0988		d171 d21_6	IBSP	27.6558	0.0106207			d171 d21_6	SPARC	21.148	0.966433			d171 d21_6	SPP1	30.6427	0.00133968
d171 d21_7	RPLP0	21.7288		d171 d21_7	IBSP	28.1452	0.0117079	0.0108807		d171 d21_7	SPARC	20.7951	1.91022	2.11318		d171 d21_7	SPP1	30.8203	0.00183307	0.00198585
d171 d21_8	RPLP0	21.4738		d171 d21_8	IBSP	28.1099	0.0100535			d171 d21_8	SPARC	20.262	2.31614			d171 d21_8	SPP1	30.3429	0.00213864
d171 d21_9	RPLP0	21.7996		d171 d21_9	IBSP	27.8854	0.0147221	0.0160056		d171 d21_9	SPARC	20.0148	3.44566	2.98326		d171 d21_9	SPP1	30.3831	0.00260676	0.00311614
d171 d21_10	RPLP0	22.2452		d171 d21_10	IBSP	28.0991	0.0172892			d171 d21_10	SPARC	20.9112	2.52087			d171 d21_10	SPP1	30.3528	0.00362552
d171 d21_11	RPLP0	22.4978		d171 d21_11	IBSP	30.8509	0.00305828	0.00355856		d171 d21_11	SPARC	21.3168	2.26746	2.30133		d171 d21_11	SPP1	30.0744	0.00523863	0.00365785
d171 d21_12	RPLP0	22.4775		d171 d21_12	IBSP	30.4222	0.00405884			d171 d21_12	SPARC	21.254	2.33521			d171 d21_12	SPP1	31.3887	0.00207707
d171 d21_13	RPLP0	22.2033		d171 d21_13	IBSP	29.9269	0.00473119	0.00470752		d171 d21_13	SPARC	21.0612	2.20701	2.23678		d171 d21_13	SPP1	31.3459	0.00176927	0.00161811
d171 d21_14	RPLP0	22.1552		d171 d21_14	IBSP	29.8933	0.00468385			d171 d21_14	SPARC	20.9747	2.26655			d171 d21_14	SPP1	31.5682	0.00146695
d171 d21_15	RPLP0	22.2711		d171 d21_15	IBSP	30.2946	0.00384311	0.00338772		d171 d21_15	SPARC	21.3156	1.93929	1.69074		d171 d21_15	SPP1	30.3605	0.00367152	0.00293674
d171 d21_16	RPLP0	22.1484		d171 d21_16	IBSP	30.5622	0.00293233			d171 d21_16	SPARC	21.6202	1.44218			d171 d21_16	SPP1	30.9754	0.00220197
d171 d21_17	RPLP0	21.9039		d171 d21_17	IBSP	30.1808	0.00322401	0.00457268		d171 d21_17	SPARC	21.2516	1.57168	1.64143		d171 d21_17	SPP1	30.3612	0.00284502	0.00345853
d171 d21_18	RPLP0	22.2617		d171 d21_18	IBSP	29.6615	0.00592135			d171 d21_18	SPARC	21.4867	1.71118			d171 d21_18	SPP1	30.2017	0.00407204
d171 d21_19	RPLP0	22.6872		d171 d21_19	IBSP	30.3157	0.0050533	0.00790806		d171 d21_19	SPARC	21.1777	2.84705	3.26658		d171 d21_19	SPP1	30.2053	0.00545539	0.00664846
d171 d21_20	RPLP0	22.6637		d171 d21_20	IBSP	29.2015	0.0107628			d171 d21_20	SPARC	20.7816	3.68611			d171 d21_20	SPP1	29.6584	0.00784154
d196 d21_1	RPLP0	22.391		d196 d21_1	IBSP	32.8307	0.000720003	0.000909188		d196 d21_1	SPARC	19.7896	6.0689	5.62958		d196 d21_1	SPP1	30.341	0.00404403	0.00328644
d196 d21_2	RPLP0	23.0872		d196 d21_2	IBSP	32.9176	0.00109837			d196 d21_2	SPARC	20.7114	5.19026			d196 d21_2	SPP1	31.7145	0.00252886
d196 d21_3	RPLP0	23.0409		d196 d21_3	IBSP	32.832	0.00112873	0.00108713		d196 d21_3	SPARC	20.637	5.29231	5.19995		d196 d21_3	SPP1	31.5376	0.00276843	0.00286437
d196 d21_4	RPLP0	23.0132		d196 d21_4	IBSP	32.9147	0.00104554			d196 d21_4	SPARC	20.6605	5.10759			d196 d21_4	SPP1	31.4132	0.00296032
d196 d21_5	RPLP0	22.908		d196 d21_5	IBSP	32.5736	0.00123125	0.00110697		d196 d21_5	SPARC	20.5551	5.1085	4.57132		d196 d21_5	SPP1	31.161	0.00327788	0.00306218
d196 d21_6	RPLP0	22.9269		d196 d21_6	IBSP	32.9179	0.000982689			d196 d21_6	SPARC	20.9147	4.03415			d196 d21_6	SPP1	31.3835	0.00284648
d196 d21_7	RPLP0	22.941		d196 d21_7	IBSP	32.7914	0.00108326	0.00111037		d196 d21_7	SPARC	20.718	4.66874	4.52565		d196 d21_7	SPP1	30.9738	0.00381842	0.00405034
d196 d21_8	RPLP0	22.8852		d196 d21_8	IBSP	32.6652	0.00113747			d196 d21_8	SPARC	20.7534	4.38255			d196 d21_8	SPP1	30.7526	0.00428226
d196 d21_9	RPLP0	23.085		d196 d21_9	IBSP	33.1306	0.000946165	0.000991976		d196 d21_9	SPARC	20.9637	4.351	4.25491		d196 d21_9	SPP1	31.169	0.00368549	0.00300406
d196 d21_10	RPLP0	23.0729		d196 d21_10	IBSP	32.9851	0.00103779			d196 d21_10	SPARC	21.0167	4.15882			d196 d21_10	SPP1	31.8229	0.00232262
d196 d21_11	RPLP0	23.049		d196 d21_11	IBSP	31.9744	0.00205671	0.00292517		d196 d21_11	SPARC	21.836	2.31817	2.59157		d196 d21_11	SPP1	31.4464	0.00296575	0.00398976
d196 d21_12	RPLP0	23.0039		d196 d21_12	IBSP	31.0461	0.00379362			d196 d21_12	SPARC	21.4854	2.86498			d196 d21_12	SPP1	30.6438	0.00501378
d196 d21_13	RPLP0	22.6685		d196 d21_13	IBSP	32.0673	0.00148145	0.00205752		d196 d21_13	SPARC	21.5996	2.09779	2.30147		d196 d21_13	SPP1	31.6162	0.00202529	0.00261554
d196 d21_14	RPLP0	22.7057		d196 d21_14	IBSP	31.2745	0.00263359			d196 d21_14	SPARC	21.3808	2.50515			d196 d21_14	SPP1	30.9908	0.00320579
d196 d21_15	RPLP0	22.8677		d196 d21_15	IBSP	31.3099	0.0028751	0.00239132		d196 d21_15	SPARC	21.5812	2.4394	2.46388		d196 d21_15	SPP1	32.0009	0.00178079	0.00190103
d196 d21_16	RPLP0	23.1952		d196 d21_16	IBSP	32.2292	0.00190754			d196 d21_16	SPARC	21.88	2.48836			d196 d21_16	SPP1	32.1457	0.00202128
d196 d21_17	RPLP0	23.0471		d196 d21_17	IBSP	31.7386	0.00241883	0.00249573		d196 d21_17	SPARC	21.8552	2.28445	2.15926		d196 d21_17	SPP1	32.351	0.00158217	0.00165177
d196 d21_18	RPLP0	22.8495		d196 d21_18	IBSP	31.452	0.00257264			d196 d21_18	SPARC	21.8251	2.03408			d196 d21_18	SPP1	32.0317	0.00172136
d196 d21_19	RPLP0	22.9715		d196 d21_19	IBSP	31.0727	0.00364162	0.00213103		d196 d21_19	SPARC	21.5103	2.75339	2.56886		d196 d21_19	SPP1	31.8229	0.00216507	0.00150318
d196 d21_20	RPLP0	22.495		d196 d21_20	IBSP	33.1494	0.000620436			d196 d21_20	SPARC	21.2414	2.38432			d196 d21_20	SPP1	32.7101	0.00084129
d200 d21_1	RPLP0	22.8081		d200 d21_1	IBSP	31.1466	0.00308929	0.00240968		d200 d21_1	SPARC	20.5067	4.92925	5.07178		d200 d21_1	SPP1	31.9362	0.00178721	0.00136018
d200 d21_2	RPLP0	23.0333		d200 d21_2	IBSP	32.2083	0.00173007			d200 d21_2	SPARC	20.6508	5.2143			d200 d21_2	SPP1	33.0989	0.000933155
d200 d21_3	RPLP0	22.8962		d200 d21_3	IBSP	32.3598	0.00141634	0.00140928		d200 d21_3	SPARC	20.8592	4.10383	4.48722		d200 d21_3	SPP1	33.0308	0.000889573	0.00115682
d200 d21_4	RPLP0	22.9461		d200 d21_4	IBSP	32.4242	0.00140222			d200 d21_4	SPARC	20.662	4.87061			d200 d21_4	SPP1	32.4019	0.00142407
d200 d21_5	RPLP0	23.2608		d200 d21_5	IBSP	32.9011	0.0012531	0.0013224		d200 d21_5	SPARC	21.1397	4.35032	4.05666		d200 d21_5	SPP1	33.1094	0.00108459	0.00122673
d200 d21_6	RPLP0	22.7936		d200 d21_6	IBSP	32.2826	0.0013917			d200 d21_6	SPARC	20.8817	3.763			d200 d21_6	SPP1	32.3064	0.00136887
d200 d21_7	RPLP0	23.0168		d200 d21_7	IBSP	32.2757	0.00163235	0.00142012		d200 d21_7	SPARC	20.8074	4.62475	4.39643		d200 d21_7	SPP1	33.4121	0.000742531	0.000844512
d200 d21_8	RPLP0	22.8768		d200 d21_8	IBSP	32.5701	0.00120789			d200 d21_8	SPARC	20.8174	4.16811			d200 d21_8	SPP1	32.9219	0.000946493
d200 d21_9	RPLP0	22.9525		d200 d21_9	IBSP	32.4894	0.00134613	0.00120651		d200 d21_9	SPARC	20.8324	4.34728	4.08005		d200 d21_9	SPP1	32.9598	0.000971584	0.000926148
d200 d21_10	RPLP0	23.0955		d200 d21_10	IBSP	32.9679	0.00106689			d200 d21_10	SPARC	21.1646	3.81282			d200 d21_10	SPP1	33.2445	0.000880712
d200 d21_11	RPLP0	22.9967		d200 d21_11	IBSP	31.5333	0.00269294	0.00238089		d200 d21_11	SPARC	21.3302	3.17443	2.97504		d200 d21_11	SPP1	31.5027	0.00275062	0.00298025
d200 d21_12	RPLP0	22.9529		d200 d21_12	IBSP	31.8699	0.00206885			d200 d21_12	SPARC	21.4801	2.77565			d200 d21_12	SPP1	31.2362	0.00320987
d200 d21_13	RPLP0	22.9818		d200 d21_13	IBSP	30.8699	0.00422116	0.00304541		d200 d21_13	SPARC	21.3226	3.15842	2.90114		d200 d21_13	SPP1	30.7719	0.00451806	0.00361672
d200 d21_14	RPLP0	23.0945		d200 d21_14	IBSP	32.1575	0.00186966			d200 d21_14	SPARC	21.6918	2.64387			d200 d21_14	SPP1	31.6191	0.00271538
d200 d21_15	RPLP0	23.0892		d200 d21_15	IBSP	31.4046	0.0031392	0.00379281		d200 d21_15	SPARC	21.7267	2.57143	2.82751		d200 d21_15	SPP1	30.8228	0.00469856	0.00425292
d200 d21_16	RPLP0	23.145		d200 d21_16	IBSP	30.9581	0.00444642			d200 d21_16	SPARC	21.5204	3.08358			d200 d21_16	SPP1	31.182	0.00380728
d200 d21_17	RPLP0	22.7129		d200 d21_17	IBSP	31.2495	0.00269282	0.0027427		d200 d21_17	SPARC	21.5822	2.18962	2.42378		d200 d21_17	SPP1	30.7279	0.00386569	0.00337074
d200 d21_18	RPLP0	22.9754		d200 d21_18	IBSP	31.4596	0.00279257			d200 d21_18	SPARC	21.5651	2.65794			d200 d21_18	SPP1	31.4172	0.00287578
d200 d21_19	RPLP0	23.0877		d200 d21_19	IBSP	31.1149	0.00383332	0.00544264		d200 d21_19	SPARC	21.59	2.82407	3.09035		d200 d21_19	SPP1	30.9928	0.0041719	0.00436381
d200 d21_20	RPLP0	23.3171		d200 d21_20	IBSP	30.4648	0.00705195			d200 d21_20	SPARC	21.5701	3.35664			d200 d21_20	SPP1	31.0952	0.00455571

## Sheet: day 2-21 miRNA qPCR
Sample	Target	Cq Mean	2-dCt	avg 2-dCt		Sample	Target	Cq Mean	2-dCt	avg 2-dCt		Sample	Target	Cq Mean	2-dCt	avg 2-dCt		Sample	Target	Cq Mean	2-dCt	avg 2-dCt		Sample	Target	Cq Mean	2-dCt	avg 2-dCt		Sample	Target	Cq Mean	2-dCt	avg 2-dCt		Global avg
d157 day 2 CRL_1	hsa-miR-193a-5p	24.9844	5.20446	5.32479		d157 day 2 CRL_1	hsa-miR-335-5p	23.3756	15.8736	14.6721		d157 day 2 CRL_1	hsa-miR-1246	30.7175	0.097843	0.0984906		d157 day 2 CRL_1	hsa-miR-5690	35.8463	0.00279648	0.00356275		d157 day 2 CRL_1	hsa-miR-186-5p	25.8904	2.77728	2.67994		d157 day 2 CRL_1	hsa-miR-361-5p	25.2167	4.43026	4.17346		27.3641
d157 day 2 CRL_2	hsa-miR-193a-5p	24.8353	5.44512			d157 day 2 CRL_2	hsa-miR-335-5p	23.5285	13.4706			d157 day 2 CRL_2	hsa-miR-1246	30.6147	0.0991382			d157 day 2 CRL_2	hsa-miR-5690	35.132	0.00432901			d157 day 2 CRL_2	hsa-miR-186-5p	25.9114	2.5826			d157 day 2 CRL_2	hsa-miR-361-5p	25.3106	3.91666			27.2802
d157 day 2 OSTEO_1	hsa-miR-193a-5p	25.0682	3.89421	4.8255		d157 day 2 OSTEO_1	hsa-miR-335-5p	24.2354	6.93603	7.82899		d157 day 2 OSTEO_1	hsa-miR-1246	31.591	0.042352	0.0492452		d157 day 2 OSTEO_1	hsa-miR-5690	31.4408	0.0469983	0.0280426		d157 day 2 OSTEO_1	hsa-miR-186-5p	25.5763	2.7383	3.01122		d157 day 2 OSTEO_1	hsa-miR-361-5p	25.2676	3.39146	3.85235		27.0295
d157 day 2 OSTEO_2	hsa-miR-193a-5p	24.969	5.75679			d157 day 2 OSTEO_2	hsa-miR-335-5p	24.3697	8.72195			d157 day 2 OSTEO_2	hsa-miR-1246	31.6492	0.0561383			d157 day 2 OSTEO_2	hsa-miR-5690	34.2763	0.00908686			d157 day 2 OSTEO_2	hsa-miR-186-5p	25.7788	3.28414			d157 day 2 OSTEO_2	hsa-miR-361-5p	25.3855	4.31323			27.4943
d171 day 2 CRL_1	hsa-miR-193a-5p	24.747	5.00904	5.44235		d171 day 2 CRL_1	hsa-miR-335-5p	23.6172	10.961	11.1394		d171 day 2 CRL_1	hsa-miR-1246	30.388	0.100376	0.0879516		d171 day 2 CRL_1	hsa-miR-5690	34.6678	0.00516766	0.00541435		d171 day 2 CRL_1	hsa-miR-186-5p	25.6369	2.70318	2.66381		d171 day 2 CRL_1	hsa-miR-361-5p	24.9363	4.39317	4.36664		27.0715
d171 day 2 CRL_2	hsa-miR-193a-5p	24.1921	5.87566			d171 day 2 CRL_2	hsa-miR-335-5p	23.2463	11.3178			d171 day 2 CRL_2	hsa-miR-1246	30.4737	0.0755274			d171 day 2 CRL_2	hsa-miR-5690	34.2116	0.00566104			d171 day 2 CRL_2	hsa-miR-186-5p	25.3548	2.62444			d171 day 2 CRL_2	hsa-miR-361-5p	24.6291	4.3401			26.7468
d171 day 2 OSTEO_1	hsa-miR-193a-5p	24.7923	3.25682	4.4116		d171 day 2 OSTEO_1	hsa-miR-335-5p	23.954	5.82317	6.93086		d171 day 2 OSTEO_1	hsa-miR-1246	30.6784	0.0550707	0.0314376		d171 day 2 OSTEO_1	hsa-miR-5690	30.7975	0.0507051	0.0638973		d171 day 2 OSTEO_1	hsa-miR-186-5p	25.0675	2.69134	2.91262		d171 day 2 OSTEO_1	hsa-miR-361-5p	24.5985	3.72523	4.12332		26.4958
d171 day 2 OSTEO_2	hsa-miR-193a-5p	25.8836	5.56639			d171 day 2 OSTEO_2	hsa-miR-335-5p	25.3534	8.03855			d171 day 2 OSTEO_2	hsa-miR-1246	35.3618	0.00780459			d171 day 2 OSTEO_2	hsa-miR-5690	32.0577	0.0770895			d171 day 2 OSTEO_2	hsa-miR-186-5p	26.7124	3.13389			d171 day 2 OSTEO_2	hsa-miR-361-5p	26.1836	4.52142			28.3604
d196 day 2 CRL_1	hsa-miR-193a-5p	25.2346	4.16024	4.28446		d196 day 2 CRL_1	hsa-miR-335-5p	23.2206	16.8038	18.474		d196 day 2 CRL_1	hsa-miR-1246	31.6618	0.0483438	0.0586998		d196 day 2 CRL_1	hsa-miR-5690	33.961	0.00982242	0.00689657		d196 day 2 CRL_1	hsa-miR-186-5p	25.6908	3.03252	3.02336		d196 day 2 CRL_1	hsa-miR-361-5p	25.5259	3.39965	3.6146		27.2913
d196 day 2 CRL_2	hsa-miR-193a-5p	25.0164	4.40869			d196 day 2 CRL_2	hsa-miR-335-5p	22.8244	20.1443			d196 day 2 CRL_2	hsa-miR-1246	31.0128	0.0690558			d196 day 2 CRL_2	hsa-miR-5690	35.1331	0.00397072			d196 day 2 CRL_2	hsa-miR-186-5p	25.5649	3.0142			d196 day 2 CRL_2	hsa-miR-361-5p	25.2195	3.82955			27.1567
d196 day 2 OSTEO_1	hsa-miR-193a-5p	25.474	3.41905	4.94539		d196 day 2 OSTEO_1	hsa-miR-335-5p	24.1781	8.39472	7.88341		d196 day 2 OSTEO_1	hsa-miR-1246	31.713	0.0452662	0.0415183		d196 day 2 OSTEO_1	hsa-miR-5690	32.4199	0.0277303	0.0199829		d196 day 2 OSTEO_1	hsa-miR-186-5p	25.2922	3.87801	4.1086		d196 day 2 OSTEO_1	hsa-miR-361-5p	25.5512	3.24091	3.51884		27.2476
d196 day 2 OSTEO_2	hsa-miR-193a-5p	24.8397	6.47173			d196 day 2 OSTEO_2	hsa-miR-335-5p	24.6518	7.37209			d196 day 2 OSTEO_2	hsa-miR-1246	32.2605	0.0377704			d196 day 2 OSTEO_2	hsa-miR-5690	33.8866	0.0122356			d196 day 2 OSTEO_2	hsa-miR-186-5p	25.4164	4.33919			d196 day 2 OSTEO_2	hsa-miR-361-5p	25.6091	3.79677			27.5339
d200 day 2 CRL_1	hsa-miR-193a-5p	24.4736	2.01344	3.64233		d200 day 2 CRL_1	hsa-miR-335-5p	23.2439	4.72203	11.1179		d200 day 2 CRL_1	hsa-miR-1246	29.2975	0.0710872	0.0635494		d200 day 2 CRL_1	hsa-miR-5690		#VALUE!	#VALUE!		d200 day 2 CRL_1	hsa-miR-186-5p	25.6712	0.877877	1.8745		d200 day 2 CRL_1	hsa-miR-361-5p	25.1184	1.28774	2.63434		25.4833
d200 day 2 CRL_2	hsa-miR-193a-5p	24.6497	5.27122			d200 day 2 CRL_2	hsa-miR-335-5p	22.9174	17.5138			d200 day 2 CRL_2	hsa-miR-1246	31.206	0.0560115			d200 day 2 CRL_2	hsa-miR-5690	34.7299	0.00486919			d200 day 2 CRL_2	hsa-miR-186-5p	25.5262	2.87112			d200 day 2 CRL_2	hsa-miR-361-5p	25.0547	3.98095			27.0478
d200 day 2 OSTEO_1	hsa-miR-193a-5p	22.2628	6.98839	6.82053		d200 day 2 OSTEO_1	hsa-miR-335-5p	21.9205	8.85966	10.5932		d200 day 2 OSTEO_1	hsa-miR-1246	29.6997	0.0403339	0.0440962		d200 day 2 OSTEO_1	hsa-miR-5690	31.5485	0.0111972	0.00698977		d200 day 2 OSTEO_1	hsa-miR-186-5p	23.5939	2.77778	3.52051		d200 day 2 OSTEO_1	hsa-miR-361-5p	23.0004	4.19126	4.82209		25.0678
d200 day 2 OSTEO_2	hsa-miR-193a-5p	25.3198	6.65266			d200 day 2 OSTEO_2	hsa-miR-335-5p	24.43	12.3267			d200 day 2 OSTEO_2	hsa-miR-1246	32.4388	0.0478585			d200 day 2 OSTEO_2	hsa-miR-5690	36.5432	0.00278233			d200 day 2 OSTEO_2	hsa-miR-186-5p	25.9618	4.26325			d200 day 2 OSTEO_2	hsa-miR-361-5p	25.6067	5.45292			28.0537
Sample	Target	Cq Mean	2-dCt	avg 2-dCt		Sample	Target	Cq Mean	2-dCt	avg 2-dCt		Sample	Target	Cq Mean	2-dCt	avg 2-dCt		Sample	Target	Cq Mean	2-dCt	avg 2-dCt		Sample	Target	Cq Mean	2-dCt	avg 2-dCt		Sample	Target	Cq Mean	2-dCt	avg 2-dCt		global avg
d157 day 21 CRL_1	hsa-miR-193a-5p	22.0358	12.9207	9.34274		d157 day 21 CRL_1	hsa-miR-335-5p	22.175	11.7322	8.39404		d157 day 21 CRL_1	hsa-miR-1246	30.4209	0.0386456	0.0242316		d157 day 21 CRL_1	hsa-miR-5690	33.1229	0.00593919	0.00593919		d157 day 21 CRL_1	hsa-miR-186-5p	24.5457	2.26844	1.66769		d157 day 21 CRL_1	hsa-miR-361-5p	23.9942	3.32464	2.45645		25.7274
d157 day 21 CRL_2	hsa-miR-193a-5p	21.8537	5.76482			d157 day 21 CRL_2	hsa-miR-335-5p	22.043	5.05589			d157 day 21 CRL_2	hsa-miR-1246	31.0514	0.00981773			d157 day 21 CRL_2	hsa-miR-5690					d157 day 21 CRL_2	hsa-miR-186-5p	24.2875	1.06695			d157 day 21 CRL_2	hsa-miR-361-5p	23.7135	1.58826			24.381
d157 day 21 OSTEO_1	hsa-miR-193a-5p	22.285	8.29669	9.78005		d157 day 21 OSTEO_1	hsa-miR-335-5p	24.1412	2.2916	2.31389		d157 day 21 OSTEO_1	hsa-miR-1246	29.0849	0.074463	0.0872596		d157 day 21 OSTEO_1	hsa-miR-5690	29.1912	0.0691721	0.0475221		d157 day 21 OSTEO_1	hsa-miR-186-5p	24.2916	2.06469	2.1146		d157 day 21 OSTEO_1	hsa-miR-361-5p	23.8473	2.80929	3.02488		25.3375
d157 day 21 OSTEO_2	hsa-miR-193a-5p	21.7989	11.2634			d157 day 21 OSTEO_2	hsa-miR-335-5p	24.0683	2.33618			d157 day 21 OSTEO_2	hsa-miR-1246	28.6136	0.100056			d157 day 21 OSTEO_2	hsa-miR-5690	30.5649	0.0258722			d157 day 21 OSTEO_2	hsa-miR-186-5p	24.1785	2.1645			d157 day 21 OSTEO_2	hsa-miR-361-5p	23.5963	3.24048			25.2925
d171 day 21 CRL_1	hsa-miR-193a-5p	22.7845	8.34689	8.57809		d171 day 21 CRL_1	hsa-miR-335-5p	22.0691	13.7045	14.0415		d171 day 21 CRL_1	hsa-miR-1246	30.663	0.0354688	0.0328244		d171 day 21 CRL_1	hsa-miR-5690	33.6581	0.00444871	0.0043039		d171 day 21 CRL_1	hsa-miR-186-5p	24.1086	3.33376	3.23897		d171 day 21 CRL_1	hsa-miR-361-5p	23.8249	4.05816	4.34547		25.8457
d171 day 21 CRL_2	hsa-miR-193a-5p	22.9339	8.8093			d171 day 21 CRL_2	hsa-miR-335-5p	22.2271	14.3784			d171 day 21 CRL_2	hsa-miR-1246	31.1232	0.0301801			d171 day 21 CRL_2	hsa-miR-5690	33.9824	0.0041591			d171 day 21 CRL_2	hsa-miR-186-5p	24.4202	3.14417			d171 day 21 CRL_2	hsa-miR-361-5p	23.861	4.63278			26.0729
d171 day 21 OSTEO_1	hsa-miR-193a-5p	21.9539	10.8745	10.8745		d171 day 21 OSTEO_1	hsa-miR-335-5p	24.5975	1.74018	1.74018		d171 day 21 OSTEO_1	hsa-miR-1246	29.1851	0.0723777	0.0723777		d171 day 21 OSTEO_1	hsa-miR-5690	29.298	0.0669271	0.0669271		d171 day 21 OSTEO_1	hsa-miR-186-5p	24.3445	2.07374	2.07374		d171 day 21 OSTEO_1	hsa-miR-361-5p	23.8708	2.8798	2.8798		25.3968
d171 day 21 OSTEO_2	hsa-miR-193a-5p					d171 day 21 OSTEO_2	hsa-miR-335-5p					d171 day 21 OSTEO_2	hsa-miR-1246					d171 day 21 OSTEO_2	hsa-miR-5690					d171 day 21 OSTEO_2	hsa-miR-186-5p					d171 day 21 OSTEO_2	hsa-miR-361-5p
d196 day 21 CRL_1	hsa-miR-193a-5p	22.4275	3.81265	6.27383		d196 day 21 CRL_1	hsa-miR-335-5p	21.6991	6.31651	9.56523		d196 day 21 CRL_1	hsa-miR-1246	30.5255	0.013915	0.0391653		d196 day 21 CRL_1	hsa-miR-5690			0.00553509		d196 day 21 CRL_1	hsa-miR-186-5p	24.1928	1.12152	1.74429		d196 day 21 CRL_1	hsa-miR-361-5p	23.8594	1.41306	2.28844		24.3583
d196 day 21 CRL_2	hsa-miR-193a-5p	23.1851	8.73501			d196 day 21 CRL_2	hsa-miR-335-5p	22.6322	12.8139			d196 day 21 CRL_2	hsa-miR-1246	30.2683	0.0644156			d196 day 21 CRL_2	hsa-miR-5690	33.8091	0.00553509			d196 day 21 CRL_2	hsa-miR-186-5p	25.0688	2.36706			d196 day 21 CRL_2	hsa-miR-361-5p	24.6502	3.16383			26.3119
d196 day 21 OSTEO_1	hsa-miR-193a-5p	22.3736	8.98676	8.3469		d196 day 21 OSTEO_1	hsa-miR-335-5p	24.1088	2.69932	2.72322		d196 day 21 OSTEO_1	hsa-miR-1246	29.8627	0.0500217	0.157684		d196 day 21 OSTEO_1	hsa-miR-5690	29.9897	0.0458065	0.0265788		d196 day 21 OSTEO_1	hsa-miR-186-5p	24.1334	2.65358	2.71198		d196 day 21 OSTEO_1	hsa-miR-361-5p	23.8142	3.31087	3.54057		25.5414
d196 day 21 OSTEO_2	hsa-miR-193a-5p	23.398	7.70705			d196 day 21 OSTEO_2	hsa-miR-335-5p	24.8863	2.74711			d196 day 21 OSTEO_2	hsa-miR-1246	28.2582	0.265347			d196 day 21 OSTEO_2	hsa-miR-5690	33.432	0.00735104			d196 day 21 OSTEO_2	hsa-miR-186-5p	24.8741	2.77038			d196 day 21 OSTEO_2	hsa-miR-361-5p	24.4295	3.77026			26.3442
d200 day 21 CRL_1	hsa-miR-193a-5p	21.7519	14.5749	14.286		d200 day 21 CRL_1	hsa-miR-335-5p	21.7476	14.6176	17.1734		d200 day 21 CRL_1	hsa-miR-1246	30.4069	0.0361564	0.0345313		d200 day 21 CRL_1	hsa-miR-5690	33.3335	0.00475543	0.00375286		d200 day 21 CRL_1	hsa-miR-186-5p	24.5472	2.09952	2.17567		d200 day 21 CRL_1	hsa-miR-361-5p	24.0123	3.04185	3.24476		25.6173
d200 day 21 CRL_2	hsa-miR-193a-5p	22.169	13.9972			d200 day 21 CRL_2	hsa-miR-335-5p	21.6738	19.7292			d200 day 21 CRL_2	hsa-miR-1246	30.9016	0.0329062			d200 day 21 CRL_2	hsa-miR-5690	34.4823	0.00275029			d200 day 21 CRL_2	hsa-miR-186-5p	24.805	2.25181			d200 day 21 CRL_2	hsa-miR-361-5p	24.1904	3.44767			25.9761
d200 day 21 OSTEO_1	hsa-miR-193a-5p	23.0358	10.6152	12.5104		d200 day 21 OSTEO_1	hsa-miR-335-5p	24.5224	3.7879	4.50019		d200 day 21 OSTEO_1	hsa-miR-1246	30.6943	0.0525383	0.0401844		d200 day 21 OSTEO_1	hsa-miR-5690	31.5493	0.0290468	0.0219218		d200 day 21 OSTEO_1	hsa-miR-186-5p	25.2748	2.24855	2.46375		d200 day 21 OSTEO_1	hsa-miR-361-5p	24.7311	3.27777	3.66752		26.4438
d200 day 21 OSTEO_2	hsa-miR-193a-5p	23.0793	14.4056			d200 day 21 OSTEO_2	hsa-miR-335-5p	24.5459	5.21248			d200 day 21 OSTEO_2	hsa-miR-1246	32.095	0.0278306			d200 day 21 OSTEO_2	hsa-miR-5690	33.0064	0.0147969			d200 day 21 OSTEO_2	hsa-miR-186-5p	25.5062	2.67896			d200 day 21 OSTEO_2	hsa-miR-361-5p	24.9073	4.05727			26.9279
Sample	Target			fold change day21-d2		Sample	Target			fold change day21-d2		Sample	Target			fold change day21-d2		Sample				fold change day21-d2		Sample				fold change day21-d2		Sample				fold change day21-d2
d157 day 21 CRL_1	hsa-miR-193a-5p			1.75457		d157 day 21 CRL_1	hsa-miR-335-5p			0.572109		d157 day 21 CRL_1	hsa-miR-1246			0.24603		d157 day 21 CRL_1				1.66703		d157 day 21 CRL_1				0.622287		d157 day 21 CRL_1				0.588589
d157 day 21 CRL_2	hsa-miR-193a-5p					d157 day 21 CRL_2	hsa-miR-335-5p					d157 day 21 CRL_2	hsa-miR-1246					d157 day 21 CRL_2						d157 day 21 CRL_2						d157 day 21 CRL_2
d157 day 21 OSTEO_1	hsa-miR-193a-5p			2.02674		d157 day 21 OSTEO_1	hsa-miR-335-5p			0.295554		d157 day 21 OSTEO_1	hsa-miR-1246			1.77194		d157 day 21 OSTEO_1				1.69464		d157 day 21 OSTEO_1				0.702239		d157 day 21 OSTEO_1				0.785205
d157 day 21 OSTEO_2	hsa-miR-193a-5p					d157 day 21 OSTEO_2	hsa-miR-335-5p					d157 day 21 OSTEO_2	hsa-miR-1246					d157 day 21 OSTEO_2						d157 day 21 OSTEO_2						d157 day 21 OSTEO_2
d171 day 21 CRL_1	hsa-miR-193a-5p			1.57617		d171 day 21 CRL_1	hsa-miR-335-5p			1.26052		d171 day 21 CRL_1	hsa-miR-1246			0.37321		d171 day 21 CRL_1				0.794906		d171 day 21 CRL_1				1.21591		d171 day 21 CRL_1				0.995153
d171 day 21 CRL_2	hsa-miR-193a-5p					d171 day 21 CRL_2	hsa-miR-335-5p					d171 day 21 CRL_2	hsa-miR-1246					d171 day 21 CRL_2						d171 day 21 CRL_2						d171 day 21 CRL_2
d171 day 21 OSTEO_1	hsa-miR-193a-5p			2.46498		d171 day 21 OSTEO_1	hsa-miR-335-5p			0.251077		d171 day 21 OSTEO_1	hsa-miR-1246			2.30226		d171 day 21 OSTEO_1				1.04742		d171 day 21 OSTEO_1				0.711985		d171 day 21 OSTEO_1				0.698417
d171 day 21 OSTEO_2	hsa-miR-193a-5p					d171 day 21 OSTEO_2	hsa-miR-335-5p					d171 day 21 OSTEO_2	hsa-miR-1246					d171 day 21 OSTEO_2						d171 day 21 OSTEO_2						d171 day 21 OSTEO_2
d196 day 21 CRL_1	hsa-miR-193a-5p			1.46432		d196 day 21 CRL_1	hsa-miR-335-5p			0.517766		d196 day 21 CRL_1	hsa-miR-1246			0.667215		d196 day 21 CRL_1				0.802586		d196 day 21 CRL_1				0.576938		d196 day 21 CRL_1				0.633111
d196 day 21 CRL_2	hsa-miR-193a-5p					d196 day 21 CRL_2	hsa-miR-335-5p					d196 day 21 CRL_2	hsa-miR-1246					d196 day 21 CRL_2						d196 day 21 CRL_2						d196 day 21 CRL_2
d196 day 21 OSTEO_1	hsa-miR-193a-5p			1.68782		d196 day 21 OSTEO_1	hsa-miR-335-5p			0.345436		d196 day 21 OSTEO_1	hsa-miR-1246			3.79795		d196 day 21 OSTEO_1				1.33007		d196 day 21 OSTEO_1				0.660074		d196 day 21 OSTEO_1				1.00617
d196 day 21 OSTEO_2	hsa-miR-193a-5p					d196 day 21 OSTEO_2	hsa-miR-335-5p					d196 day 21 OSTEO_2	hsa-miR-1246					d196 day 21 OSTEO_2						d196 day 21 OSTEO_2						d196 day 21 OSTEO_2
d200 day 21 CRL_1	hsa-miR-193a-5p			3.92223		d200 day 21 CRL_1	hsa-miR-335-5p			1.54466		d200 day 21 CRL_1	hsa-miR-1246			0.543377		d200 day 21 CRL_1				#VALUE!		d200 day 21 CRL_1				1.16066		d200 day 21 CRL_1				1.23171
d200 day 21 CRL_2	hsa-miR-193a-5p					d200 day 21 CRL_2	hsa-miR-335-5p					d200 day 21 CRL_2	hsa-miR-1246					d200 day 21 CRL_2						d200 day 21 CRL_2						d200 day 21 CRL_2
d200 day 21 OSTEO_1	hsa-miR-193a-5p			1.83423		d200 day 21 OSTEO_1	hsa-miR-335-5p			0.424819		d200 day 21 OSTEO_1	hsa-miR-1246			0.91129		d200 day 21 OSTEO_1				3.13628		d200 day 21 OSTEO_1				0.699828		d200 day 21 OSTEO_1				0.760566
d200 day 21 OSTEO_2	hsa-miR-193a-5p					d200 day 21 OSTEO_2	hsa-miR-335-5p					d200 day 21 OSTEO_2	hsa-miR-1246					d200 day 21 OSTEO_2						d200 day 21 OSTEO_2						d200 day 21 OSTEO_2

## Sheet: BGLAP day 21 qPCR
Sample	Target	Cq Mean			Sample	Target	Cq Mean	2-dCt	Avg 2-dCt
d157 d21_1	RPLP0	22.4783			d157 d21_1	BGLAP	29.2123	0.00939461	0.0103621
d157 d21_2	RPLP0	22.4603			d157 d21_2	BGLAP	28.924	0.0113297
d157 d21_3	RPLP0	22.0097			d157 d21_3	BGLAP	28.7787	0.009169	0.00905757
d157 d21_4	RPLP0	22.1944			d157 d21_4	BGLAP	28.9989	0.00894614
d157 d21_5	RPLP0	22.4235			d157 d21_5	BGLAP	28.9281	0.0110127	0.00992607
d157 d21_6	RPLP0	22.2685			d157 d21_6	BGLAP	29.0903	0.00883948
d157 d21_7	RPLP0	22.2007			d157 d21_7	BGLAP	29.0641	0.00858869	0.00869901
d157 d21_8	RPLP0	22.3509			d157 d21_8	BGLAP	29.1777	0.00880932
d157 d21_9	RPLP0	22.5125			d157 d21_9	BGLAP	29.2723	0.00922737	0.0102643
d157 d21_10	RPLP0	22.5466			d157 d21_10	BGLAP	29.014	0.0113012
d157 d21_11	RPLP0	22.2429			d157 d21_11	BGLAP	29.3424	0.00729188	0.00760819
d157 d21_12	RPLP0	22.4961			d157 d21_12	BGLAP	29.4755	0.00792451
d157 d21_13	RPLP0	21.9884			d157 d21_13	BGLAP	29.6876	0.00481194	0.00611979
d157 d21_14	RPLP0	22.3095			d157 d21_14	BGLAP	29.3824	0.00742765
d157 d21_15	RPLP0	22.1732			d157 d21_15	BGLAP	29.2687	0.00731197	0.00734274
d157 d21_16	RPLP0	22.4945			d157 d21_16	BGLAP	29.5779	0.00737351
d157 d21_17	RPLP0	22.1352			d157 d21_17	BGLAP	29.3494	0.0067348	0.00359516
d157 d21_18	RPLP0	18.4287			d157 d21_18	BGLAP	29.5289	0.000455525
d157 d21_19	RPLP0	21.8577			d157 d21_19	BGLAP	28.6622	0.00894646	0.00814232
d157 d21_20	RPLP0	21.924			d157 d21_20	BGLAP	29.0144	0.00733819
d171 d21_1	RPLP0	22.8357			d171 d21_1	BGLAP	29.9299	0.00731832	0.00747222
d171 d21_2	RPLP0	22.7157			d171 d21_2	BGLAP	29.7505	0.00762613
d171 d21_3	RPLP0	22.5505			d171 d21_3	BGLAP	29.7222	0.00693575	0.00698968
d171 d21_4	RPLP0	22.7898			d171 d21_4	BGLAP	29.9393	0.00704362
d171 d21_5	RPLP0	22.722			d171 d21_5	BGLAP	29.9223	0.00679972	0.00642988
d171 d21_6	RPLP0	22.3942			d171 d21_6	BGLAP	29.7606	0.00606005
d171 d21_7	RPLP0	22.5206			d171 d21_7	BGLAP	29.8549	0.00619668	0.00588788
d171 d21_8	RPLP0	22.4316			d171 d21_8	BGLAP	29.9174	0.00557907
d171 d21_9	RPLP0	22.4852			d171 d21_9	BGLAP	29.7424	0.00653667	0.00706327
d171 d21_10	RPLP0	22.3774			d171 d21_10	BGLAP	29.4191	0.00758988
d171 d21_11	RPLP0	22.4868			d171 d21_11	BGLAP	31.2391	0.00231903	0.00289321
d171 d21_12	RPLP0	22.4306			d171 d21_12	BGLAP	30.6025	0.00346738
d171 d21_13	RPLP0	22.9455			d171 d21_13	BGLAP	30.9907	0.00378594	0.00387294
d171 d21_14	RPLP0	22.7779			d171 d21_14	BGLAP	30.7582	0.00395993
d171 d21_15	RPLP0	22.5995			d171 d21_15	BGLAP	30.5509	0.00403995	0.00390838
d171 d21_16	RPLP0	22.8273			d171 d21_16	BGLAP	30.876	0.0037768
d171 d21_17	RPLP0	22.7157			d171 d21_17	BGLAP	30.6962	0.00395929	0.00375873
d171 d21_18	RPLP0	22.5346			d171 d21_18	BGLAP	30.6692	0.00355817
d171 d21_19	RPLP0	22.8028			d171 d21_19	BGLAP	31.0812	0.00322063	0.0039421
d171 d21_20	RPLP0	22.8591			d171 d21_20	BGLAP	30.6035	0.00466357
d196 d21_1	RPLP0	23.2448			d196 d21_1	BGLAP	32.0857	0.00218086	0.00195579
d196 d21_2	RPLP0	22.7574			d196 d21_2	BGLAP	31.9319	0.00173072
d196 d21_3	RPLP0	22.7017			d196 d21_3	BGLAP	31.4364	0.00234749	0.00228193
d196 d21_4	RPLP0	22.7058			d196 d21_4	BGLAP	31.5234	0.00221638
d196 d21_5	RPLP0	22.7224			d196 d21_5	BGLAP	31.5911	0.00213925	0.00201552
d196 d21_6	RPLP0	22.5638			d196 d21_6	BGLAP	31.6098	0.0018918
d196 d21_7	RPLP0	22.8547			d196 d21_7	BGLAP	31.9413	0.00183936	0.00194163
d196 d21_8	RPLP0	22.7369			d196 d21_8	BGLAP	31.6714	0.0020439
d196 d21_9	RPLP0	23.1447			d196 d21_9	BGLAP	32.0884	0.00203076	0.00219179
d196 d21_10	RPLP0	23.0468			d196 d21_10	BGLAP	31.7782	0.00235282
d196 d21_11	RPLP0	22.9355			d196 d21_11	BGLAP	32.062	0.00178921	0.00182574
d196 d21_12	RPLP0	23.0506			d196 d21_12	BGLAP	32.1193	0.00186227
d196 d21_13	RPLP0	22.5113			d196 d21_13	BGLAP	31.6321	0.00179624	0.00170655
d196 d21_14	RPLP0	22.4232			d196 d21_14	BGLAP	31.6958	0.00161686
d196 d21_15	RPLP0	22.7079			d196 d21_15	BGLAP	31.9944	0.00160133	0.00156183
d196 d21_16	RPLP0	23.0696			d196 d21_16	BGLAP	32.4291	0.00152233
d196 d21_17	RPLP0	23.1791			d196 d21_17	BGLAP	32.3937	0.00168318	0.00169758
d196 d21_18	RPLP0	22.7562			d196 d21_18	BGLAP	31.9463	0.00171198
d196 d21_19	RPLP0	22.8354			d196 d21_19	BGLAP	32.0537	0.0016789	0.00153407
d196 d21_20	RPLP0	22.2892			d196 d21_20	BGLAP	31.7807	0.00138925
d200 d21_1	RPLP0	23.2464			d200 d21_1	BGLAP	31.6675	0.00291755	0.00264538
d200 d21_2	RPLP0	22.8534			d200 d21_2	BGLAP	31.5723	0.0023732
d200 d21_3	RPLP0	22.7652			d200 d21_3	BGLAP	31.4867	0.00236888	0.00230494
d200 d21_4	RPLP0	22.6533			d200 d21_4	BGLAP	31.4549	0.00224101
d200 d21_5	RPLP0	23.2179			d200 d21_5	BGLAP	31.7789	0.00264789	0.00233094
d200 d21_6	RPLP0	22.5895			d200 d21_6	BGLAP	31.5452	0.00201399
d200 d21_7	RPLP0	22.7592			d200 d21_7	BGLAP	31.602	0.00217794	0.00209832
d200 d21_8	RPLP0	22.7157			d200 d21_8	BGLAP	31.6681	0.0020187
d200 d21_9	RPLP0	22.7016			d200 d21_9	BGLAP	31.778	0.00185227	0.00212105
d200 d21_10	RPLP0	22.9041			d200 d21_10	BGLAP	31.6129	0.00238983
d200 d21_11	RPLP0	22.8157			d200 d21_11	BGLAP	31.857	0.00189797	0.00208407
d200 d21_12	RPLP0	22.7174			d200 d21_12	BGLAP	31.5003	0.00227017
d200 d21_13	RPLP0	22.8184			d200 d21_13	BGLAP	31.3118	0.00277479	0.00231489
d200 d21_14	RPLP0	23.0423			d200 d21_14	BGLAP	32.1167	0.00185498
d200 d21_15	RPLP0	22.9449			d200 d21_15	BGLAP	31.8403	0.00209986	0.00235452
d200 d21_16	RPLP0	23.1076			d200 d21_16	BGLAP	31.6898	0.00260919
d200 d21_17	RPLP0	22.5576			d200 d21_17	BGLAP	31.4484	0.0021067	0.0020124
d200 d21_18	RPLP0	22.8154			d200 d21_18	BGLAP	31.8415	0.0019181
d200 d21_19	RPLP0	22.9926			d200 d21_19	BGLAP	32.0726	0.0018477	0.00259291
d200 d21_20	RPLP0	23.1506			d200 d21_20	BGLAP	31.3773	0.00333812

## Sheet: sample legend
donor #	sample ID	medium	condition	replicate #
d157	1	CRL medium	no transfection	1
d171	2	CRL medium	no transfection	2
d196	3	CRL medium	antagonist negative control	1
d200	4	CRL medium	antagonist negative control	2
	5	CRL medium	miR-335-5p antagonist	1
	6	CRL medium	miR-335-5p antagonist	2
	7	CRL medium	miR-1246 antagonist	1
	8	CRL medium	miR-1246 antagonist	2
	9	CRL medium	miR-193a-5p antagonist	1
	10	CRL medium	miR-193a-5p antagonist	2
	11	OSTEO medium	no transfection	1
	12	OSTEO medium	no transfection	2
	13	OSTEO medium	antagonist negative control	1
	14	OSTEO medium	antagonist negative control	2
	15	OSTEO medium	miR-335-5p antagonist	1
	16	OSTEO medium	miR-335-5p antagonist	2
	17	OSTEO medium	miR-1246 antagonist	1
	18	OSTEO medium	miR-1246 antagonist	2
	19	OSTEO medium	miR-193a-5p antagonist	1
	20	OSTEO medium	miR-193a-5p antagonist	2
